# Supplementary material for: Impact of Alginate Oligosaccharides on Ovarian Performance and the Gut Microbial Community in Mice with D-Galactose-Induced Premature Ovarian Insufficiency
Source: Antioxidants (Basel). 2025 Aug 5;14(8):962. doi: 10.3390/antiox14080962 (PMC12382774; doi:10.3390/antiox14080962)
Supplement: Supplementary file 1 [file antioxidants-14-00962-s001.zip]

Archive with 2 entries (2 files):
- Supplementary Materials-Rarefied ASV Table.xls
- Supplementary Materials.pdf
