# Supplementary material for: Impact of Alginate Oligosaccharides on Ovarian Performance and the Gut Microbial Community in Mice with D-Galactose-Induced Premature Ovarian Insufficiency
Source: Antioxidants (Basel). 2025 Aug 5;14(8):962. doi: 10.3390/antiox14080962 (PMC12382774; doi:10.3390/antiox14080962)
Supplement: Supplementary file 1 [file antioxidants-14-00962-s001.zip › Supplementary Materials-Rarefied ASV Table.xls]

#ID	CON1	CON2	CON3	CON4	CON5	D_gal1	D_gal2	D_gal3	D_gal4	D_gal5	AOS1	AOS2	AOS3	AOS4	AOS5	taxonomy
ASV_1	3502	1856	1183	2146	7089	6449	5165	5136	14409	9152	2321	5563	3690	12740	4095	d__Bacteria; p__Firmicutes_D; c__Bacilli; o__Lactobacillales; f__Lactobacillaceae; g__Lactobacillus; s__Lactobacillus johnsonii
ASV_2	15083	10043	16262	6972	10092	1667	201	154	141	37	2941	3207	1256	5045	9854	d__Bacteria; p__Firmicutes_D; c__Bacilli; o__Lactobacillales; f__Lactobacillaceae; g__Ligilactobacillus; s__unclassified_Ligilactobacillus
ASV_3	40	1	369	0	1922	976	6926	1513	1994	6599	1623	679	1748	3228	3021	d__Bacteria; p__Bacteroidota; c__Bacteroidia; o__Bacteroidales; f__Bacteroidaceae; g__Paraprevotella; s__Paraprevotella clara
ASV_4	2047	1799	2391	1570	5839	2016	3238	596	1758	1200	353	834	1110	2667	290	d__Bacteria; p__Firmicutes_D; c__Bacilli; o__Lactobacillales; f__Lactobacillaceae; g__Limosilactobacillus; s__unclassified_Limosilactobacillus
ASV_5	104	1134	3	0	29	3228	1890	578	678	377	954	993	1485	3700	0	d__Bacteria; p__Firmicutes_D; c__Bacilli; o__Lactobacillales; f__Lactobacillaceae; g__Lactobacillus; s__Lactobacillus intestinalis
ASV_6	1487	937	1655	689	400	2842	882	1649	658	802	451	1859	393	549	934	d__Bacteria; p__Bacteroidota; c__Bacteroidia; o__Bacteroidales; f__Muribaculaceae; g__CAG-485; s__CAG-485 sp002493045
ASV_7	16	22	13	10	0	704	735	2125	91	1485	1941	0	149	112	59	d__Bacteria; p__Actinobacteriota; c__Actinomycetia; o__Mycobacteriales; f__Mycobacteriaceae; g__Corynebacterium; s__Corynebacterium stationis
ASV_8	1372	892	2273	1018	1055	251	25	18	5	0	592	727	419	14	775	d__Bacteria; p__Bacteroidota; c__Bacteroidia; o__Bacteroidales; f__Muribaculaceae; g__unclassified_Muribaculaceae; s__unclassified_Muribaculaceae
ASV_9	308	418	615	319	338	1368	468	552	501	684	190	248	193	234	67	d__Bacteria; p__Bacteroidota; c__Bacteroidia; o__Bacteroidales; f__Muribaculaceae; g__unclassified_Muribaculaceae; s__unclassified_Muribaculaceae
ASV_10	113	51	23	64	143	131	1481	1360	2359	37	1004	216	2	0	54	d__Bacteria; p__Firmicutes_D; c__Bacilli; o__Erysipelotrichales; f__Erysipelotrichaceae; g__Dubosiella; s__Dubosiella sp000403415
ASV_11	10	0	3	0	0	389	212	743	943	593	584	976	2458	11	39	d__Bacteria; p__Bacteroidota; c__Bacteroidia; o__Bacteroidales; f__Muribaculaceae; g__Muribaculum; s__unidentified_Muribaculum
ASV_12	808	478	840	304	154	1487	310	514	210	275	250	968	199	409	459	d__Bacteria; p__Bacteroidota; c__Bacteroidia; o__Bacteroidales; f__Muribaculaceae; g__CAG-485; s__CAG-485 sp002493045
ASV_13	936	1877	3410	984	2150	89	31	16	19	0	0	0	72	0	130	d__Bacteria; p__Firmicutes_D; c__Bacilli; o__Lactobacillales; f__Lactobacillaceae; g__Ligilactobacillus; s__unclassified_Ligilactobacillus
ASV_14	757	494	889	366	175	1433	103	116	77	124	230	898	202	264	453	d__Bacteria; p__Bacteroidota; c__Bacteroidia; o__Bacteroidales; f__Muribaculaceae; g__CAG-485; s__CAG-485 sp002493045
ASV_15	81	55	31	41	22	487	729	765	608	879	810	239	313	334	910	d__Bacteria; p__Firmicutes_A; c__Clostridia; o__Peptostreptococcales; f__Peptostreptococcaceae; g__Romboutsia_B; s__Romboutsia_B ilealis
ASV_16	4382	352	84	747	0	124	0	0	25	0	0	0	52	0	2745	d__Bacteria; p__Firmicutes_D; c__Bacilli; o__Lactobacillales; f__Lactobacillaceae; g__Ligilactobacillus; s__unclassified_Ligilactobacillus
ASV_17	723	199	322	177	378	3	1225	1849	643	1226	20	0	6	5	6	d__Bacteria; p__Bacteroidota; c__Bacteroidia; o__Bacteroidales; f__Muribaculaceae; g__UBA7173; s__UBA7173 sp900540205
ASV_18	25	9	3	2	13	1031	1457	466	413	369	465	205	197	0	161	d__Bacteria; p__Firmicutes_A; c__Clostridia; o__Clostridiales; f__Clostridiaceae; g__Clostridium_T; s__Clostridium_T disporicum
ASV_19	4023	1712	461	1579	0	0	0	0	0	0	14	0	16	27	0	d__Bacteria; p__Bacteroidota; c__Bacteroidia; o__Bacteroidales; f__Bacteroidaceae; g__Prevotella; s__Prevotella hominis
ASV_20	50	37	0	29	25	450	529	491	376	596	765	177	262	395	847	d__Bacteria; p__Firmicutes_A; c__Clostridia; o__Peptostreptococcales; f__Peptostreptococcaceae; g__Romboutsia_B; s__Romboutsia_B ilealis
ASV_21	0	18	11	7104	0	16	13	14	3	0	0	4	0	0	0	d__Bacteria; p__Bacteroidota; c__Bacteroidia; o__Bacteroidales; f__Bacteroidaceae; g__Prevotella; s__Prevotella sp002251295
ASV_22	146	210	25	23	15	232	220	294	406	66	436	181	0	0	179	d__Bacteria; p__Firmicutes_D; c__Bacilli; o__Erysipelotrichales; f__Erysipelotrichaceae; g__Allobaculum; s__unidentified_Allobaculum
ASV_23	17	1909	241	608	0	12	25	0	0	29	24	871	1392	29	290	d__Bacteria; p__Firmicutes_A; c__Clostridia; o__Lachnospirales; f__Lachnospiraceae; g__unclassified_Lachnospiraceae; s__unclassified_Lachnospiraceae
ASV_24	0	126	86	0	0	166	0	0	0	0	487	645	189	891	527	d__Bacteria; p__Firmicutes_D; c__Bacilli; o__Lactobacillales; f__Lactobacillaceae; g__Ligilactobacillus; s__unclassified_Ligilactobacillus
ASV_25	299	419	378	334	321	10	830	817	741	1413	34	14	358	84	41	d__Bacteria; p__Bacteroidota; c__Bacteroidia; o__Bacteroidales; f__Muribaculaceae; g__unclassified_Muribaculaceae; s__unclassified_Muribaculaceae
ASV_26	220	497	476	112	621	0	724	601	368	1138	315	247	228	105	294	d__Bacteria; p__Bacteroidota; c__Bacteroidia; o__Bacteroidales; f__Muribaculaceae; g__unclassified_Muribaculaceae; s__unclassified_Muribaculaceae
ASV_27	29	1038	443	4241	6	0	0	0	0	0	0	0	0	0	0	d__Bacteria; p__Bacteroidota; c__Bacteroidia; o__Bacteroidales; f__Bacteroidaceae; g__Paraprevotella; s__Paraprevotella sp003477995
ASV_28	329	15	193	35	224	133	822	397	701	66	625	175	3	16	7	d__Bacteria; p__Actinobacteriota; c__Actinomycetia; o__Actinomycetales; f__Bifidobacteriaceae; g__Bifidobacterium; s__Bifidobacterium animalis
ASV_29	31	88	31	35	0	458	1101	627	354	1008	96	0	27	0	21	d__Bacteria; p__Firmicutes_D; c__Bacilli; o__Lactobacillales; f__Lactobacillaceae; g__Lactobacillus; s__unclassified_Lactobacillus
ASV_30	193	200	405	46	615	176	157	327	166	502	143	153	378	111	125	d__Bacteria; p__Bacteroidota; c__Bacteroidia; o__Bacteroidales; f__Muribaculaceae; g__unclassified_Muribaculaceae; s__unclassified_Muribaculaceae
ASV_31	679	518	519	103	424	217	0	0	0	0	44	0	15	53	27	d__Bacteria; p__Bacteroidota; c__Bacteroidia; o__Bacteroidales; f__Muribaculaceae; g__unclassified_Muribaculaceae; s__unclassified_Muribaculaceae
ASV_32	0	150	0	29	46	479	563	140	171	136	31	177	274	499	0	d__Bacteria; p__Firmicutes_D; c__Bacilli; o__Lactobacillales; f__Lactobacillaceae; g__Limosilactobacillus; s__unclassified_Limosilactobacillus
ASV_33	10	236	17	129	141	18	29	12	25	4	52	2404	256	524	444	d__Bacteria; p__Campylobacterota; c__Campylobacteria; o__Campylobacterales; f__Helicobacteraceae; g__Helicobacter_D; s__Helicobacter_D rodentium
ASV_34	41	37	325	76	28	270	74	299	133	230	676	417	78	287	62	d__Bacteria; p__Bacteroidota; c__Bacteroidia; o__Bacteroidales; f__Bacteroidaceae; g__Phocaeicola_A; s__unclassified_Phocaeicola_A
ASV_35	0	0	0	0	0	255	79	177	11	153	1099	85	87	41	33	d__Bacteria; p__Actinobacteriota; c__Actinomycetia; o__Mycobacteriales; f__Mycobacteriaceae; g__Corynebacterium; s__Corynebacterium suranareeae
ASV_36	25	88	0	16	0	139	79	168	215	21	646	45	0	6	54	d__Bacteria; p__Firmicutes_D; c__Bacilli; o__Erysipelotrichales; f__Erysipelotrichaceae; g__Allobaculum; s__unidentified_Allobaculum
ASV_37	107	286	286	63	271	95	157	396	175	176	137	321	442	25	132	d__Bacteria; p__Bacteroidota; c__Bacteroidia; o__Bacteroidales; f__Muribaculaceae; g__CAG-485; s__CAG-485 sp002493045
ASV_38	55	104	0	0	20	147	67	186	177	0	644	84	0	0	106	d__Bacteria; p__Firmicutes_D; c__Bacilli; o__Erysipelotrichales; f__Erysipelotrichaceae; g__Allobaculum; s__unidentified_Allobaculum
ASV_39	410	280	726	328	326	84	0	0	0	0	222	226	152	0	223	d__Bacteria; p__Bacteroidota; c__Bacteroidia; o__Bacteroidales; f__Muribaculaceae; g__unclassified_Muribaculaceae; s__unclassified_Muribaculaceae
ASV_40	16	43	9	109	0	152	109	74	55	14	135	280	643	812	419	d__Bacteria; p__Bacteroidota; c__Bacteroidia; o__Bacteroidales; f__Muribaculaceae; g__CAG-485; s__CAG-485 sp002493045
ASV_41	3	0	0	0	4	582	321	277	87	96	305	100	93	3	277	d__Bacteria; p__Firmicutes_D; c__Bacilli; o__Haloplasmatales_A; f__Turicibacteraceae; g__Turicibacter; s__unidentified_Turicibacter
ASV_42	116	129	209	110	110	446	130	195	186	207	94	81	77	69	18	d__Bacteria; p__Bacteroidota; c__Bacteroidia; o__Bacteroidales; f__Muribaculaceae; g__unclassified_Muribaculaceae; s__unclassified_Muribaculaceae
ASV_43	85	518	346	222	347	382	19	25	0	0	221	189	222	51	200	d__Bacteria; p__Bacteroidota; c__Bacteroidia; o__Bacteroidales; f__Muribaculaceae; g__unclassified_Muribaculaceae; s__unclassified_Muribaculaceae
ASV_44	0	0	0	0	3	190	230	351	24	119	523	10	4	0	0	d__Bacteria; p__Firmicutes_D; c__Bacilli; o__Bacillales_A; f__Planococcaceae; g__unclassified_Planococcaceae; s__unclassified_Planococcaceae
ASV_45	0	249	0	301	55	0	109	202	0	245	0	87	1520	86	49	d__Bacteria; p__Firmicutes_A; c__Clostridia; o__Lachnospirales; f__Lachnospiraceae; g__Acetatifactor; s__Acetatifactor sp011959105
ASV_46	14	0	9	6	3	312	100	893	179	58	0	8	24	0	0	d__Bacteria; p__Bacteroidota; c__Bacteroidia; o__Bacteroidales; f__Marinifilaceae; g__Odoribacter; s__Odoribacter splanchnicus
ASV_47	92	194	270	35	272	158	107	175	146	159	154	122	115	96	39	d__Bacteria; p__Bacteroidota; c__Bacteroidia; o__Bacteroidales; f__Muribaculaceae; g__Muribaculum; s__Muribaculum gordoncarteri
ASV_48	0	0	0	0	0	40	0	0	5	0	16	0	0	0	1822	d__Bacteria; p__Firmicutes_A; c__Clostridia; o__Lachnospirales; f__Lachnospiraceae; g__unclassified_Lachnospiraceae; s__unclassified_Lachnospiraceae
ASV_49	0	0	0	0	0	447	573	70	95	73	0	69	329	411	0	d__Bacteria; p__Firmicutes_D; c__Bacilli; o__Lactobacillales; f__Lactobacillaceae; g__Limosilactobacillus; s__unclassified_Limosilactobacillus
ASV_50	34	45	103	36	45	48	29	162	216	506	176	65	28	157	385	d__Bacteria; p__Bacteroidota; c__Bacteroidia; o__Bacteroidales; f__Muribaculaceae; g__CAG-873; s__CAG-873 sp011959565
ASV_51	137	453	44	696	101	0	107	56	221	302	43	47	76	236	38	d__Bacteria; p__Firmicutes_D; c__Bacilli; o__Lactobacillales; f__Lactobacillaceae; g__Limosilactobacillus; s__unclassified_Limosilactobacillus
ASV_52	169	189	303	273	127	103	51	132	119	133	159	118	228	172	98	d__Bacteria; p__Bacteroidota; c__Bacteroidia; o__Bacteroidales; f__Muribaculaceae; g__unclassified_Muribaculaceae; s__unclassified_Muribaculaceae
ASV_53	69	58	82	81	150	27	86	72	40	244	79	47	103	56	71	d__Bacteria; p__Bacteroidota; c__Bacteroidia; o__Bacteroidales; f__Muribaculaceae; g__CAG-485; s__CAG-485 sp002362485
ASV_54	0	0	0	0	0	0	0	696	0	0	440	64	28	0	290	d__Bacteria; p__Firmicutes_A; c__Clostridia; o__Oscillospirales; f__Acutalibacteraceae; g__CAG-488; s__unidentified_CAG-488
ASV_55	1129	577	144	510	0	0	0	0	0	0	9	0	0	11	0	d__Bacteria; p__Bacteroidota; c__Bacteroidia; o__Bacteroidales; f__Bacteroidaceae; g__Prevotella; s__Prevotella hominis
ASV_56	475	19	832	44	75	0	0	0	0	0	216	17	0	624	0	d__Bacteria; p__Proteobacteria; c__Gammaproteobacteria; o__Enterobacterales_A; f__Enterobacteriaceae_A; g__Escherichia; s__unclassified_Escherichia
ASV_57	243	265	412	146	547	0	0	0	0	0	240	263	31	36	71	d__Bacteria; p__Bacteroidota; c__Bacteroidia; o__Bacteroidales; f__Muribaculaceae; g__CAG-873; s__CAG-873 sp011959565
ASV_58	0	0	0	2298	0	14	0	0	0	0	5	0	0	0	0	d__Bacteria; p__Bacteroidota; c__Bacteroidia; o__Bacteroidales; f__Bacteroidaceae; g__Prevotella; s__Prevotella sp002251295
ASV_59	72	46	165	25	146	67	107	321	44	94	155	97	84	79	49	d__Bacteria; p__Bacteroidota; c__Bacteroidia; o__Bacteroidales; f__Bacteroidaceae; g__Phocaeicola_A; s__Phocaeicola_A_858004 sartorii
ASV_60	0	0	0	0	5	46	574	101	73	952	0	272	0	114	0	d__Bacteria; p__Firmicutes_A; c__Clostridia; o__Oscillospirales; f__Acutalibacteraceae; g__CAG-488; s__unidentified_CAG-488
ASV_61	56	72	36	9	39	20	495	563	245	533	20	18	32	13	37	d__Bacteria; p__Bacteroidota; c__Bacteroidia; o__Bacteroidales; f__Muribaculaceae; g__Duncaniella; s__unidentified_Duncaniella
ASV_62	12	144	38	87	26	0	0	0	0	0	226	371	320	42	507	d__Bacteria; p__Desulfobacterota_I; c__Desulfovibrionia; o__Desulfovibrionales; f__Desulfovibrionaceae; g__Desulfovibrio_R; s__Desulfovibrio_R_446353 sp011039135
ASV_63	1136	601	68	381	0	0	0	0	0	0	0	0	0	0	0	d__Bacteria; p__Bacteroidota; c__Bacteroidia; o__Bacteroidales; f__Bacteroidaceae; g__Prevotella; s__Prevotella hominis
ASV_64	1071	417	157	505	0	0	0	0	0	0	0	0	0	0	0	d__Bacteria; p__Bacteroidota; c__Bacteroidia; o__Bacteroidales; f__Bacteroidaceae; g__Prevotella; s__Prevotella hominis
ASV_65	0	0	0	0	0	143	89	241	3	70	1018	16	7	16	0	d__Bacteria; p__Proteobacteria; c__Gammaproteobacteria; o__Burkholderiales; f__Burkholderiaceae_A; g__Oligella; s__Oligella ureolytica
ASV_66	0	0	0	0	0	5	77	113	382	1182	89	0	15	0	115	d__Bacteria; p__Proteobacteria; c__Gammaproteobacteria; o__Enterobacterales_A; f__Enterobacteriaceae_A; g__Escherichia; s__unclassified_Escherichia
ASV_67	7	0	0	0	6	148	260	0	719	151	0	860	0	0	10	d__Bacteria; p__Firmicutes_A; c__Clostridia; o__Lachnospirales; f__Lachnospiraceae; g__Kineothrix; s__Kineothrix sp000403275
ASV_68	0	34	0	17	8	0	7	0	72	0	0	62	1040	212	141	d__Bacteria; p__Firmicutes_A; c__Clostridia; o__Lachnospirales; f__Lachnospiraceae; g__UBA3282; s__UBA3282 sp003611805
ASV_69	0	0	0	70	0	87	62	32	27	14	81	159	337	379	237	d__Bacteria; p__Bacteroidota; c__Bacteroidia; o__Bacteroidales; f__Muribaculaceae; g__CAG-485; s__CAG-485 sp002493045
ASV_70	0	0	0	0	0	45	70	587	0	149	804	25	13	12	0	d__Bacteria; p__Proteobacteria; c__Gammaproteobacteria; o__Pseudomonadales; f__Moraxellaceae; g__Psychrobacter; s__Psychrobacter pasteurii
ASV_71	107	93	343	34	34	53	19	58	35	204	43	37	426	81	92	d__Bacteria; p__Bacteroidota; c__Bacteroidia; o__Bacteroidales; f__Muribaculaceae; g__Duncaniella; s__unidentified_Duncaniella
ASV_72	19	19	19	12	17	42	70	126	142	6	61	38	0	0	0	d__Bacteria; p__Firmicutes_D; c__Bacilli; o__Erysipelotrichales; f__Erysipelotrichaceae; g__Allobaculum; s__unidentified_Allobaculum
ASV_73	0	0	0	0	0	119	848	100	88	103	0	0	0	679	0	d__Bacteria; p__Firmicutes_D; c__Bacilli; o__Lactobacillales; f__Lactobacillaceae; g__Lactobacillus; s__unclassified_Lactobacillus
ASV_74	0	0	0	0	0	113	124	382	18	262	301	0	23	9	0	d__Bacteria; p__Actinobacteriota; c__Actinomycetia; o__Mycobacteriales; f__Mycobacteriaceae; g__Corynebacterium; s__Corynebacterium stationis
ASV_75	0	43	83	352	98	0	0	0	0	24	58	329	598	173	46	d__Bacteria; p__Bacteroidota; c__Bacteroidia; o__Bacteroidales; f__Muribaculaceae; g__unclassified_Muribaculaceae; s__unclassified_Muribaculaceae
ASV_76	0	0	0	0	0	0	272	227	210	253	323	200	16	0	106	d__Bacteria; p__Bacteroidota; c__Bacteroidia; o__Bacteroidales; f__Muribaculaceae; g__unclassified_Muribaculaceae; s__unclassified_Muribaculaceae
ASV_77	58	264	193	95	177	209	0	5	7	0	123	94	109	28	118	d__Bacteria; p__Bacteroidota; c__Bacteroidia; o__Bacteroidales; f__Muribaculaceae; g__unclassified_Muribaculaceae; s__unclassified_Muribaculaceae
ASV_78	66	281	168	115	155	186	30	0	0	0	90	93	109	39	100	d__Bacteria; p__Bacteroidota; c__Bacteroidia; o__Bacteroidales; f__Muribaculaceae; g__unclassified_Muribaculaceae; s__unclassified_Muribaculaceae
ASV_79	0	17	0	72	0	100	84	59	20	0	72	164	245	291	195	d__Bacteria; p__Bacteroidota; c__Bacteroidia; o__Bacteroidales; f__Muribaculaceae; g__CAG-485; s__CAG-485 sp002493045
ASV_80	98	11	102	1249	59	17	0	63	0	15	33	8	9	0	13	d__Bacteria; p__Bacteroidota; c__Bacteroidia; o__Bacteroidales; f__Muribaculaceae; g__UBA7173; s__UBA7173 sp002491305
ASV_81	52	144	66	2	242	213	25	71	43	69	51	0	87	17	0	d__Bacteria; p__Bacteroidota; c__Bacteroidia; o__Bacteroidales; f__Muribaculaceae; g__Duncaniella; s__Duncaniella sp001689575
ASV_82	0	182	0	81	13	14	69	6	458	74	0	765	148	20	24	d__Bacteria; p__Firmicutes_A; c__Clostridia; o__Lachnospirales; f__Lachnospiraceae; g__CAG-95; s__unidentified_CAG-95
ASV_83	34	61	20	28	39	0	0	0	0	0	41	0	0	0	0	d__Bacteria; p__Firmicutes_A; c__Clostridia; o__Oscillospirales; f__Oscillospiraceae; g__Limivicinus; s__Limivicinus sp002320035
ASV_84	78	0	117	35	252	92	59	33	0	0	75	0	0	0	0	d__Bacteria; p__Actinobacteriota; c__Actinomycetia; o__Actinomycetales; f__Bifidobacteriaceae; g__Bifidobacterium; s__Bifidobacterium globosum
ASV_85	59	0	55	0	63	130	0	137	0	18	182	0	0	0	58	d__Bacteria; p__Bacteroidota; c__Bacteroidia; o__Bacteroidales; f__Muribaculaceae; g__unclassified_Muribaculaceae; s__unclassified_Muribaculaceae
ASV_86	0	0	0	0	0	0	0	0	316	0	71	634	592	0	30	d__Bacteria; p__Firmicutes_A; c__Clostridia; o__Oscillospirales; f__Ruminococcaceae; g__unclassified_Ruminococcaceae; s__unclassified_Ruminococcaceae
ASV_87	10	7	75	0	0	0	0	33	18	5	91	57	367	56	202	d__Bacteria; p__Firmicutes_A; c__Clostridia; o__Oscillospirales; f__Oscillospiraceae; g__Enterenecus; s__Enterenecus sp004560375
ASV_88	0	4	0	0	0	92	63	401	13	193	386	9	8	14	0	d__Bacteria; p__Actinobacteriota; c__Actinomycetia; o__Mycobacteriales; f__Mycobacteriaceae; g__Dietzia; s__Dietzia aerolata
ASV_89	104	169	151	275	53	28	48	43	22	186	0	0	23	9	0	d__Bacteria; p__Bacteroidota; c__Bacteroidia; o__Bacteroidales; f__Muribaculaceae; g__CAG-485; s__CAG-485 sp002493045
ASV_90	39	0	48	0	38	159	4	127	7	26	184	17	8	0	49	d__Bacteria; p__Bacteroidota; c__Bacteroidia; o__Bacteroidales; f__Muribaculaceae; g__unclassified_Muribaculaceae; s__unclassified_Muribaculaceae
ASV_91	0	0	0	0	0	77	47	228	12	166	385	25	9	0	0	d__Bacteria; p__Actinobacteriota; c__Actinomycetia; o__Mycobacteriales; f__Mycobacteriaceae; g__Corynebacterium; s__Corynebacterium urealyticum
ASV_92	22	3	0	11	0	120	87	43	44	11	76	0	0	0	0	d__Bacteria; p__Actinobacteriota; c__Actinomycetia; o__Actinomycetales; f__Bifidobacteriaceae; g__Bifidobacterium; s__Bifidobacterium globosum
ASV_93	120	21	99	6	169	10	17	369	34	0	15	45	345	0	11	d__Bacteria; p__Bacteroidota; c__Bacteroidia; o__Bacteroidales; f__Muribaculaceae; g__Duncaniella; s__Duncaniella muris
ASV_94	0	0	0	0	0	138	21	49	0	35	394	45	36	21	14	d__Bacteria; p__Actinobacteriota; c__Actinomycetia; o__Mycobacteriales; f__Mycobacteriaceae; g__Corynebacterium; s__Corynebacterium suranareeae
ASV_95	289	78	86	0	1063	0	0	0	0	0	0	0	0	0	0	d__Bacteria; p__Firmicutes_D; c__Bacilli; o__Lactobacillales; f__Lactobacillaceae; g__Limosilactobacillus; s__unclassified_Limosilactobacillus
ASV_96	0	0	0	0	0	147	65	29	0	0	80	0	0	0	0	d__Bacteria; p__Actinobacteriota; c__Actinomycetia; o__Actinomycetales; f__Bifidobacteriaceae; g__Bifidobacterium; s__Bifidobacterium globosum
ASV_97	80	60	205	4	102	82	53	86	19	48	51	40	84	80	53	d__Bacteria; p__Bacteroidota; c__Bacteroidia; o__Bacteroidales; f__Muribaculaceae; g__CAG-485; s__CAG-485 sp002493045
ASV_98	0	0	105	0	0	22	390	0	31	69	619	152	0	0	0	d__Bacteria; p__Firmicutes_A; c__Clostridia; o__Oscillospirales; f__Acutalibacteraceae; g__Fimenecus; s__Fimenecus sp000432435
ASV_99	0	268	46	4	11	118	252	0	111	26	99	75	50	106	9	d__Bacteria; p__Firmicutes_A; c__Clostridia; o__Lachnospirales; f__Lachnospiraceae; g__Eubacterium_Q; s__unidentified_Eubacterium_Q
ASV_100	3	27	0	3	8	13	33	24	346	16	118	25	169	5	206	d__Bacteria; p__Desulfobacterota_I; c__Desulfovibrionia; o__Desulfovibrionales; f__Desulfovibrionaceae; g__Mailhella; s__Mailhella massiliensis
ASV_101	59	39	31	17	44	17	31	32	96	6	76	54	0	3	9	d__Bacteria; p__Firmicutes_D; c__Bacilli; o__Erysipelotrichales; f__Erysipelotrichaceae; g__Faecalibaculum; s__Faecalibaculum rodentium
ASV_102	32	72	11	0	18	127	84	299	100	187	0	42	93	20	21	d__Bacteria; p__Bacteroidota; c__Bacteroidia; o__Bacteroidales; f__Muribaculaceae; g__Duncaniella; s__unclassified_Duncaniella
ASV_103	45	138	0	0	0	33	24	0	9	2	19	93	0	69	0	d__Bacteria; p__Firmicutes_D; c__Bacilli; o__Lactobacillales; f__Lactobacillaceae; g__Limosilactobacillus; s__unclassified_Limosilactobacillus
ASV_104	26	136	89	37	51	62	78	146	17	97	40	50	39	27	26	d__Bacteria; p__Bacteroidota; c__Bacteroidia; o__Bacteroidales; f__Marinifilaceae; g__Butyricimonas; s__Butyricimonas synergistica
ASV_105	0	159	0	51	0	0	70	0	320	61	0	690	117	0	0	d__Bacteria; p__Firmicutes_A; c__Clostridia; o__Lachnospirales; f__Lachnospiraceae; g__CAG-95; s__unclassified_CAG-95
ASV_106	36	107	0	0	0	32	28	36	89	0	0	89	0	90	18	d__Bacteria; p__Firmicutes_D; c__Bacilli; o__Lactobacillales; f__Lactobacillaceae; g__Limosilactobacillus; s__Limosilactobacillus reuteri
ASV_107	0	0	0	46	0	7	0	0	16	45	3	548	525	66	8	d__Bacteria; p__Firmicutes_A; c__Clostridia; o__Oscillospirales; f__Ruminococcaceae; g__Ruminiclostridium_E; s__Ruminiclostridium_E siraeum
ASV_108	0	122	108	0	110	0	54	52	7	87	116	431	41	0	0	d__Bacteria; p__Firmicutes_A; c__Clostridia; o__Lachnospirales; f__Lachnospiraceae; g__CAG-95; s__unidentified_CAG-95
ASV_109	61	50	100	34	120	0	0	0	0	0	164	33	169	18	279	d__Bacteria; p__Bacteroidota; c__Bacteroidia; o__Bacteroidales; f__Muribaculaceae; g__unclassified_Muribaculaceae; s__unclassified_Muribaculaceae
ASV_110	46	101	38	0	201	116	19	58	28	41	27	25	34	0	18	d__Bacteria; p__Bacteroidota; c__Bacteroidia; o__Bacteroidales; f__Muribaculaceae; g__unclassified_Muribaculaceae; s__unclassified_Muribaculaceae
ASV_111	20	16	0	0	10	19	78	736	30	109	0	42	8	13	14	d__Bacteria; p__Firmicutes_A; c__Clostridia; o__Oscillospirales; f__Oscillospiraceae; g__Intestinimonas; s__Intestinimonas butyriciproducens
ASV_112	34	33	13	24	71	0	0	32	0	0	412	128	0	0	19	d__Bacteria; p__Firmicutes_D; c__Bacilli; o__Erysipelotrichales; f__Erysipelotrichaceae; g__Dubosiella; s__Dubosiella sp000403415
ASV_113	10	45	98	29	62	96	121	107	14	179	110	10	72	8	0	d__Bacteria; p__Bacteroidota; c__Bacteroidia; o__Bacteroidales; f__Bacteroidaceae; g__Paraprevotella; s__Paraprevotella clara
ASV_114	0	0	0	0	0	630	0	41	126	0	0	0	0	0	0	d__Bacteria; p__Firmicutes_A; c__Clostridia; o__TANB77; f__CAG-508; g__CAG-273; s__unidentified_CAG-273
ASV_115	151	65	103	44	158	43	39	147	19	39	25	5	31	157	0	d__Bacteria; p__Bacteroidota; c__Bacteroidia; o__Bacteroidales; f__Bacteroidaceae; g__Phocaeicola_A; s__Phocaeicola_A_858004 sartorii
ASV_116	0	82	41	28	0	16	150	0	65	0	42	39	99	11	123	d__Bacteria; p__Patescibacteria; c__Saccharimonadia; o__Saccharimonadales; f__Nanosyncoccaceae; g__Nanosyncoccus; s__Nanosyncoccus sp003979185
ASV_117	38	100	84	169	28	208	7	49	12	37	13	0	7	23	0	d__Bacteria; p__Bacteroidota; c__Bacteroidia; o__Bacteroidales; f__Muribaculaceae; g__UBA3263; s__UBA3263 sp001689615
ASV_118	31	45	45	27	44	41	140	103	204	31	68	64	38	30	36	d__Bacteria; p__Actinobacteriota; c__Coriobacteriia; o__Coriobacteriales; f__Eggerthellaceae; g__Adlercreutzia; s__Adlercreutzia equolifaciens
ASV_119	42	25	12	10	8	16	84	231	297	5	155	30	0	0	26	d__Bacteria; p__Firmicutes_D; c__Bacilli; o__Erysipelotrichales; f__Erysipelotrichaceae; g__unclassified_Erysipelotrichaceae; s__unclassified_Erysipelotrichaceae
ASV_120	4	34	0	23	55	0	26	0	55	0	267	29	100	12	190	d__Bacteria; p__Firmicutes_A; c__Clostridia; o__Oscillospirales; f__Ruminococcaceae; g__Ruminococcus_C; s__unclassified_Ruminococcus_C
ASV_121	0	21	9	214	63	37	0	302	0	0	132	132	148	0	22	d__Bacteria; p__Firmicutes_A; c__Clostridia; o__Oscillospirales; f__Oscillospiraceae; g__Limivicinus; s__Limivicinus sp002320035
ASV_122	80	60	203	148	132	90	0	65	0	30	46	58	40	0	10	d__Bacteria; p__Bacteroidota; c__Bacteroidia; o__Bacteroidales; f__Bacteroidaceae; g__Prevotella; s__Prevotella sp004792655
ASV_123	0	0	0	0	0	64	32	133	0	39	470	15	8	0	4	d__Bacteria; p__Firmicutes_D; c__Bacilli; o__Lactobacillales; f__Aerococcaceae; g__Facklamia_A; s__Facklamia_A_322620 tabacinasalis
ASV_124	0	53	0	62	0	0	209	0	146	98	0	0	0	62	0	d__Bacteria; p__Firmicutes_D; c__Bacilli; o__Lactobacillales; f__Lactobacillaceae; g__Limosilactobacillus; s__unclassified_Limosilactobacillus
ASV_125	13	77	0	0	0	9	0	11	5	0	0	244	76	70	95	d__Bacteria; p__Firmicutes_A; c__Clostridia; o__Lachnospirales; f__Lachnospiraceae; g__Eubacterium_F; s__Eubacterium_F sp000687695
ASV_126	42	29	0	0	0	31	53	64	80	0	83	0	0	0	0	d__Bacteria; p__Firmicutes_D; c__Bacilli; o__Erysipelotrichales; f__Erysipelotrichaceae; g__Allobaculum; s__unidentified_Allobaculum
ASV_127	20	0	0	0	0	133	104	278	91	157	17	0	100	0	20	d__Bacteria; p__Bacteroidota; c__Bacteroidia; o__Bacteroidales; f__Muribaculaceae; g__Duncaniella; s__unclassified_Duncaniella
ASV_128	0	0	0	0	0	8	0	3	7	181	15	32	14	121	276	d__Bacteria; p__Bacteroidota; c__Bacteroidia; o__Bacteroidales; f__Bacteroidaceae; g__Alloprevotella; s__Alloprevotella sp002933955
ASV_129	44	63	99	0	76	0	8	258	21	40	81	0	27	42	9	d__Bacteria; p__Bacteroidota; c__Bacteroidia; o__Bacteroidales; f__Muribaculaceae; g__unclassified_Muribaculaceae; s__unclassified_Muribaculaceae
ASV_130	0	0	0	0	0	153	93	0	0	0	28	38	40	0	0	d__Bacteria; p__Firmicutes_A; c__Clostridia; o__Lachnospirales; f__Lachnospiraceae; g__Faecalimonas; s__Faecalimonas phoceensis
ASV_131	28	75	23	0	32	0	381	149	137	56	68	0	27	0	59	d__Bacteria; p__Bacteroidota; c__Bacteroidia; o__Bacteroidales; f__Muribaculaceae; g__CAG-873; s__CAG-873 sp011959565
ASV_132	51	61	115	85	42	43	36	81	39	48	42	47	68	60	33	d__Bacteria; p__Bacteroidota; c__Bacteroidia; o__Bacteroidales; f__Muribaculaceae; g__unclassified_Muribaculaceae; s__unclassified_Muribaculaceae
ASV_133	14	33	257	113	147	6	26	41	27	28	28	17	18	53	7	d__Bacteria; p__Bacteroidota; c__Bacteroidia; o__Bacteroidales; f__Bacteroidaceae; g__Bacteroides_H; s__Bacteroides_H acidifaciens
ASV_134	0	0	0	0	0	0	30	17	0	77	9	0	27	148	308	d__Bacteria; p__Firmicutes_A; c__Clostridia; o__Lachnospirales; f__Lachnospiraceae; g__UBA3282; s__UBA3282 sp003611805
ASV_135	26	52	86	0	73	43	27	54	51	53	59	51	26	26	24	d__Bacteria; p__Bacteroidota; c__Bacteroidia; o__Bacteroidales; f__Muribaculaceae; g__Muribaculum; s__Muribaculum gordoncarteri
ASV_136	126	287	0	412	0	0	0	0	0	0	0	0	0	162	0	d__Bacteria; p__Firmicutes_A; c__Clostridia; o__Oscillospirales; f__Acutalibacteraceae; g__Fimenecus; s__Fimenecus sp000432435
ASV_137	14	187	7	48	0	142	0	18	154	0	134	0	0	0	25	d__Bacteria; p__Firmicutes_A; c__Clostridia; o__TANB77; f__CAG-508; g__CAG-269; s__CAG-269 sp000431335
ASV_138	0	0	0	0	44	21	25	0	114	18	0	0	0	17	0	d__Bacteria; p__Firmicutes_A; c__Clostridia; o__Lachnospirales; f__Lachnospiraceae; g__Merdisoma; s__Merdisoma sp011959465
ASV_139	0	32	23	9	9	19	29	35	154	31	48	14	107	56	22	d__Bacteria; p__Firmicutes_A; c__Clostridia; o__Oscillospirales; f__Oscillospiraceae; g__Dysosmobacter; s__unidentified_Dysosmobacter
ASV_140	0	31	0	0	62	0	37	30	5	341	34	5	247	0	0	d__Bacteria; p__Bacteroidota; c__Bacteroidia; o__Bacteroidales; f__Muribaculaceae; g__Muribaculum; s__Muribaculum gordoncarteri
ASV_141	0	52	0	0	0	46	0	0	0	0	42	412	0	12	102	d__Bacteria; p__Firmicutes_A; c__Clostridia; o__Lachnospirales; f__Lachnospiraceae; g__UBA3282; s__UBA3282 sp003611805
ASV_142	3	12	0	0	0	0	0	0	0	0	622	175	23	0	46	d__Bacteria; p__Bacteroidota; c__Bacteroidia; o__Bacteroidales; f__Muribaculaceae; g__Muribaculum; s__Muribaculum gordoncarteri
ASV_143	0	0	0	0	0	0	0	64	43	151	43	19	0	54	131	d__Bacteria; p__Bacteroidota; c__Bacteroidia; o__Bacteroidales; f__Muribaculaceae; g__CAG-873; s__CAG-873 sp011959565
ASV_144	18	79	25	22	131	10	64	48	7	134	39	5	88	159	6	d__Bacteria; p__Bacteroidota; c__Bacteroidia; o__Bacteroidales; f__Rikenellaceae; g__Alistipes_A; s__unidentified_Alistipes_A
ASV_145	0	260	10	35	23	0	17	0	87	251	0	29	14	40	0	d__Bacteria; p__Firmicutes_A; c__Clostridia; o__Oscillospirales; f__Acutalibacteraceae; g__Eubacterium_R; s__Eubacterium_R sp002371215
ASV_146	0	0	0	0	0	123	0	5	0	0	342	13	16	18	0	d__Bacteria; p__Proteobacteria; c__Alphaproteobacteria; o__Rhizobiales_A; f__Rhizobiaceae_A; g__unclassified_Rhizobiaceae_A; s__unclassified_Rhizobiaceae_A
ASV_147	0	16	0	11	25	13	9	0	0	0	26	220	141	144	7	d__Bacteria; p__Firmicutes_A; c__Clostridia; o__Oscillospirales; f__Oscillospiraceae; g__Lawsonibacter; s__unclassified_Lawsonibacter
ASV_148	58	99	204	93	104	0	0	0	2	4	72	22	29	143	17	d__Bacteria; p__Bacteroidota; c__Bacteroidia; o__Bacteroidales; f__Muribaculaceae; g__CAG-873; s__CAG-873 sp011959565
ASV_149	20	0	0	0	0	342	0	10	0	0	0	6	24	244	143	d__Bacteria; p__Firmicutes_A; c__Clostridia; o__Oscillospirales; f__Acutalibacteraceae; g__Ruminococcus_E; s__unclassified_Ruminococcus_E
ASV_150	21	0	0	0	0	44	30	26	55	0	51	0	0	0	0	d__Bacteria; p__Firmicutes_D; c__Bacilli; o__Erysipelotrichales; f__Erysipelotrichaceae; g__Allobaculum; s__unidentified_Allobaculum
ASV_151	0	0	0	0	0	0	0	0	0	0	0	0	0	0	0	d__Bacteria; p__Firmicutes_A; c__Clostridia; o__Oscillospirales; f__Ruminococcaceae; g__Ruminiclostridium_E; s__Ruminiclostridium_E siraeum
ASV_152	26	22	31	18	52	18	5	0	16	17	87	26	110	29	154	d__Bacteria; p__Bacteroidota; c__Bacteroidia; o__Bacteroidales; f__Muribaculaceae; g__unclassified_Muribaculaceae; s__unclassified_Muribaculaceae
ASV_153	0	0	0	0	0	0	141	96	100	116	170	98	0	0	39	d__Bacteria; p__Bacteroidota; c__Bacteroidia; o__Bacteroidales; f__Muribaculaceae; g__unclassified_Muribaculaceae; s__unclassified_Muribaculaceae
ASV_154	0	0	0	15	0	22	303	243	86	106	0	0	0	0	0	d__Bacteria; p__Bacteroidota; c__Bacteroidia; o__Bacteroidales; f__Muribaculaceae; g__CAG-873; s__CAG-873 sp011959565
ASV_155	0	66	7	10	4	93	44	0	36	0	8	412	12	22	58	d__Bacteria; p__Firmicutes_A; c__Clostridia; o__TANB77; f__CAG-508; g__UMGS1994; s__UMGS1994 sp900553945
ASV_156	0	0	0	0	0	0	152	111	91	116	143	91	8	0	44	d__Bacteria; p__Bacteroidota; c__Bacteroidia; o__Bacteroidales; f__Muribaculaceae; g__unclassified_Muribaculaceae; s__unclassified_Muribaculaceae
ASV_157	2	17	34	4	82	0	0	13	4	60	53	10	42	171	11	d__Bacteria; p__Bacteroidota; c__Bacteroidia; o__Bacteroidales; f__Bacteroidaceae; g__Prevotella; s__unclassified_Prevotella
ASV_158	0	0	0	0	0	32	0	30	0	73	4	12	47	0	27	d__Bacteria; p__Bacteroidota; c__Bacteroidia; o__Bacteroidales; f__UBA932; g__Cryptobacteroides; s__Cryptobacteroides sp009774765
ASV_159	0	27	14	22	0	19	33	102	18	239	26	56	77	78	16	d__Bacteria; p__Firmicutes_A; c__Clostridia; o__Oscillospirales; f__Oscillospiraceae; g__Limivicinus; s__Limivicinus sp002320035
ASV_160	0	0	0	0	0	0	37	0	0	81	0	0	9	59	312	d__Bacteria; p__Firmicutes_A; c__Clostridia; o__Lachnospirales; f__Lachnospiraceae; g__UBA3282; s__UBA3282 sp003611805
ASV_161	26	17	34	20	25	62	20	114	30	22	50	26	7	12	42	d__Bacteria; p__Bacteroidota; c__Bacteroidia; o__Bacteroidales; f__Tannerellaceae; g__Parabacteroides_B; s__Parabacteroides_B_862066 distasonis
ASV_162	0	0	0	2	0	57	54	199	5	58	200	20	0	0	0	d__Bacteria; p__Firmicutes_D; c__Bacilli; o__Staphylococcales; f__Salinicoccaceae; g__Jeotgalicoccus_A; s__Jeotgalicoccus_A_310698 schoeneichii
ASV_163	9	66	38	25	17	0	43	146	19	94	14	11	59	15	8	d__Bacteria; p__Bacteroidota; c__Bacteroidia; o__Bacteroidales; f__Muribaculaceae; g__Duncaniella; s__unidentified_Duncaniella
ASV_164	8	40	30	36	26	85	0	149	43	0	0	104	56	0	26	d__Bacteria; p__Firmicutes_A; c__Clostridia; o__TANB77; f__CAG-508; g__CAG-793; s__CAG-793 sp000433915
ASV_165	95	176	0	361	0	0	0	8	45	119	0	0	0	5	0	d__Bacteria; p__Firmicutes_D; c__Bacilli; o__Lactobacillales; f__Lactobacillaceae; g__Limosilactobacillus; s__unclassified_Limosilactobacillus
ASV_166	3	0	252	0	319	0	0	0	4	0	35	0	0	0	5	d__Bacteria; p__Firmicutes_A; c__Clostridia; o__Oscillospirales; f__Ruminococcaceae; g__Ruminococcus_C; s__Ruminococcus_C_58660 sp000433635
ASV_167	0	34	7	41	2	28	13	10	13	32	37	74	35	16	116	d__Bacteria; p__Firmicutes_A; c__Clostridia; o__Lachnospirales; f__Anaerotignaceae; g__Anaerotignum; s__unidentified_Anaerotignum
ASV_168	0	0	0	0	0	30	0	0	0	0	12	0	0	0	414	d__Bacteria; p__Firmicutes_A; c__Clostridia; o__Oscillospirales; f__Acutalibacteraceae; g__Eubacterium_R; s__Eubacterium_R sp000436835
ASV_169	0	18	15	117	13	6	0	0	8	0	10	29	112	222	97	d__Bacteria; p__Firmicutes_A; c__Clostridia; o__Oscillospirales; f__Ruminococcaceae; g__Ruminococcus_C; s__unidentified_Ruminococcus_C
ASV_170	25	23	27	21	67	21	18	118	24	126	33	16	43	18	13	d__Bacteria; p__Bacteroidota; c__Bacteroidia; o__Bacteroidales; f__Muribaculaceae; g__UBA7173; s__UBA7173 sp900540205
ASV_171	31	19	46	18	59	0	0	6	0	0	117	22	114	16	144	d__Bacteria; p__Bacteroidota; c__Bacteroidia; o__Bacteroidales; f__Muribaculaceae; g__CAG-485; s__CAG-485 sp002493045
ASV_172	160	124	63	87	0	0	0	0	0	0	0	374	0	0	0	d__Bacteria; p__Firmicutes_A; c__Clostridia; o__TANB77; f__CAG-508; g__CAG-269; s__CAG-269 sp000431335
ASV_173	0	0	0	0	0	0	0	0	0	0	648	16	0	0	34	d__Bacteria; p__Firmicutes_A; c__Clostridia; o__Lachnospirales; f__Lachnospiraceae; g__Eubacterium_J; s__Eubacterium_J plexicaudatum
ASV_174	16	39	8	10	15	24	49	228	7	69	50	5	5	17	0	d__Bacteria; p__Firmicutes_D; c__Bacilli; o__Staphylococcales; f__Staphylococcaceae; g__Mammaliicoccus; s__Mammaliicoccus lentus
ASV_175	0	42	0	8	0	0	0	0	14	0	0	73	0	9	176	d__Bacteria; p__Firmicutes_A; c__Clostridia; o__Lachnospirales; f__Lachnospiraceae; g__UBA3282; s__UBA3282 sp003611805
ASV_176	0	27	176	373	20	0	71	0	0	0	0	25	0	0	23	d__Bacteria; p__Firmicutes_A; c__Clostridia; o__Oscillospirales; f__Oscillospiraceae; g__Faecousia; s__Faecousia sp000434635
ASV_177	0	0	0	0	0	42	42	120	0	89	115	11	0	5	0	d__Bacteria; p__Actinobacteriota; c__Actinomycetia; o__Mycobacteriales; f__Mycobacteriaceae; g__Corynebacterium; s__Corynebacterium stationis
ASV_178	0	10	2	0	0	0	0	8	4	9	23	202	111	2	112	d__Bacteria; p__Firmicutes_A; c__Clostridia; o__Oscillospirales; f__Ruminococcaceae; g__UBA946; s__unidentified_UBA946
ASV_179	0	0	191	0	11	74	0	0	0	0	306	27	0	0	0	d__Bacteria; p__Firmicutes_A; c__Clostridia; o__Oscillospirales; f__Oscillospiraceae; g__Faecousia; s__Faecousia sp000434635
ASV_180	7	15	49	26	46	56	60	57	6	51	16	14	23	19	5	d__Bacteria; p__Bacteroidota; c__Bacteroidia; o__Bacteroidales; f__Bacteroidaceae; g__Bacteroides_H; s__Bacteroides_H faecalis
ASV_181	0	0	0	0	0	70	21	0	0	0	0	353	61	63	66	d__Bacteria; p__Firmicutes_A; c__Clostridia; o__UBA1381; f__UBA1381; g__CAG-41; s__CAG-41 sp001941225
ASV_182	12	0	5	24	0	40	0	18	0	0	0	15	47	0	161	d__Bacteria; p__Firmicutes_A; c__Clostridia; o__Oscillospirales; f__Oscillospiraceae; g__unclassified_Oscillospiraceae; s__unclassified_Oscillospiraceae
ASV_183	0	0	0	23	0	0	0	14	219	0	0	460	0	0	0	d__Bacteria; p__Firmicutes_A; c__Clostridia; o__Lachnospirales; f__Lachnospiraceae; g__CAG-510; s__unidentified_CAG-510
ASV_184	0	0	0	0	0	0	0	17	0	80	0	0	29	0	0	d__Bacteria; p__Firmicutes_A; c__Clostridia; o__Lachnospirales; f__Lachnospiraceae; g__Acetatifactor; s__Acetatifactor sp011959105
ASV_185	0	0	0	0	0	15	261	0	11	166	26	13	0	0	60	d__Bacteria; p__Firmicutes_A; c__Clostridia; o__Oscillospirales; f__Oscillospiraceae; g__Enterenecus; s__unidentified_Enterenecus
ASV_186	22	0	58	13	56	10	24	81	17	44	51	20	41	16	16	d__Bacteria; p__Bacteroidota; c__Bacteroidia; o__Bacteroidales; f__Bacteroidaceae; g__Phocaeicola_A; s__Phocaeicola_A_858004 sartorii
ASV_187	0	0	0	0	0	0	33	0	0	8	17	0	633	6	0	d__Bacteria; p__Firmicutes_A; c__Clostridia; o__Oscillospirales; f__Oscillospiraceae; g__Enterenecus; s__Enterenecus sp004560375
ASV_188	0	0	0	0	0	47	66	0	60	0	0	0	14	0	33	d__Bacteria; p__Desulfobacterota_I; c__Desulfovibrionia; o__Desulfovibrionales; f__Desulfovibrionaceae; g__Desulfovibrio_R; s__Desulfovibrio_R_446353 sp011039135
ASV_189	8	32	0	0	92	6	0	182	0	95	10	18	35	69	29	d__Bacteria; p__Firmicutes_A; c__Clostridia; o__UBA1381; f__UBA1381; g__CAG-41; s__CAG-41 sp001941225
ASV_190	0	0	0	0	0	104	66	0	9	19	0	217	10	0	72	d__Bacteria; p__Firmicutes_A; c__Clostridia; o__UBA1381; f__UBA1381; g__CAG-41; s__CAG-41 sp001941225
ASV_191	8	22	30	93	11	0	0	0	0	0	0	17	0	47	0	d__Bacteria; p__Firmicutes_A; c__Clostridia; o__Lachnospirales; f__Lachnospiraceae; g__MD308; s__unidentified_MD308
ASV_192	3	3	0	18	4	94	59	117	12	25	43	10	15	0	21	d__Bacteria; p__Bacteroidota; c__Bacteroidia; o__Bacteroidales; f__Barnesiellaceae; g__Barnesiella; s__Barnesiella intestinihominis
ASV_193	0	22	0	0	0	0	0	0	0	0	0	0	257	35	211	d__Bacteria; p__Firmicutes_A; c__Clostridia; o__Lachnospirales; f__Lachnospiraceae; g__UBA3282; s__UBA3282 sp003611805
ASV_194	0	18	0	0	10	33	0	92	18	32	23	35	19	0	94	d__Bacteria; p__Firmicutes_A; c__Clostridia; o__Oscillospirales; f__Oscillospiraceae; g__Enterenecus; s__unidentified_Enterenecus
ASV_195	0	0	24	0	158	0	0	0	0	0	455	0	0	0	0	d__Bacteria; p__Firmicutes_A; c__Clostridia; o__Lachnospirales; f__Lachnospiraceae; g__UBA3282; s__UBA3282 sp003611805
ASV_196	42	38	53	17	35	8	24	133	62	0	36	25	111	0	10	d__Bacteria; p__Bacteroidota; c__Bacteroidia; o__Bacteroidales; f__Muribaculaceae; g__CAG-873; s__CAG-873 sp011959565
ASV_197	0	18	16	5	22	26	13	127	30	102	24	33	82	19	11	d__Bacteria; p__Bacteroidota; c__Bacteroidia; o__Bacteroidales; f__Muribaculaceae; g__CAG-873; s__CAG-873 sp011959565
ASV_198	30	34	85	80	0	61	70	27	36	39	0	22	56	0	0	d__Bacteria; p__Bacteroidota; c__Bacteroidia; o__Bacteroidales; f__Muribaculaceae; g__Muribaculum; s__Muribaculum gordoncarteri
ASV_199	0	31	77	61	37	57	24	0	0	0	156	0	70	0	43	d__Bacteria; p__Firmicutes_A; c__Clostridia; o__Lachnospirales; f__Lachnospiraceae; g__Roseburia; s__unclassified_Roseburia
ASV_200	8	35	15	27	42	0	48	62	21	0	48	57	24	54	67	d__Bacteria; p__Firmicutes_D; c__Bacilli; o__Erysipelotrichales; f__Erysipelotrichaceae; g__UBA636; s__unidentified_UBA636
ASV_201	0	74	0	0	0	0	0	0	0	0	0	0	0	0	0	d__Bacteria; p__Firmicutes_A; c__Clostridia; o__Lachnospirales; f__Lachnospiraceae; g__UBA3282; s__UBA3282 sp003611805
ASV_202	0	0	0	0	572	0	0	0	0	0	0	50	0	0	0	d__Bacteria; p__Firmicutes_A; c__Clostridia; o__TANB77; f__CAG-508; g__CAG-273; s__unidentified_CAG-273
ASV_203	0	303	27	5	104	4	0	0	0	12	0	43	16	23	0	d__Bacteria; p__Firmicutes_A; c__Clostridia; o__Oscillospirales; f__Ruminococcaceae; g__UBA1394; s__UBA1394 sp900066845
ASV_204	0	0	0	56	0	0	94	0	2	0	0	0	85	0	0	d__Bacteria; p__Firmicutes_A; c__Clostridia; o__Oscillospirales; f__Acutalibacteraceae; g__Ruminococcus_E; s__unclassified_Ruminococcus_E
ASV_205	0	0	0	30	25	24	81	0	0	0	0	368	0	0	0	d__Bacteria; p__Firmicutes_A; c__Clostridia; o__TANB77; f__CAG-508; g__CAG-269; s__CAG-269 sp000431335
ASV_206	0	0	0	0	0	0	0	6	0	0	0	93	356	0	0	d__Bacteria; p__Firmicutes_A; c__Clostridia; o__Oscillospirales; f__Acutalibacteraceae; g__Eubacterium_R; s__Eubacterium_R sp011958665
ASV_207	0	16	72	6	9	30	14	60	78	34	54	15	21	0	42	d__Bacteria; p__Firmicutes_A; c__Clostridia; o__Oscillospirales; f__Oscillospiraceae; g__CAG-83; s__CAG-83 sp900545585
ASV_208	0	152	76	72	31	0	0	0	50	0	62	36	15	0	0	d__Bacteria; p__Firmicutes_A; c__Clostridia; o__Oscillospirales; f__Oscillospiraceae; g__Enterenecus; s__Enterenecus sp004560375
ASV_209	0	306	0	0	0	0	0	0	59	0	62	98	0	65	0	d__Bacteria; p__Firmicutes_A; c__Clostridia; o__Lachnospirales; f__Lachnospiraceae; g__unclassified_Lachnospiraceae; s__unclassified_Lachnospiraceae
ASV_210	55	44	66	43	75	0	0	0	0	0	0	0	4	138	0	d__Bacteria; p__Bacteroidota; c__Bacteroidia; o__Bacteroidales; f__Muribaculaceae; g__CAG-485; s__CAG-485 sp002362485
ASV_211	0	28	64	67	60	23	25	77	13	7	25	16	13	1	0	d__Bacteria; p__Bacteroidota; c__Bacteroidia; o__Bacteroidales; f__Muribaculaceae; g__CAG-873; s__CAG-873 sp011959565
ASV_212	0	0	15	0	0	0	0	0	0	0	0	624	21	0	0	d__Bacteria; p__Firmicutes_A; c__Clostridia; o__Lachnospirales; f__Lachnospiraceae; g__UBA3282; s__UBA3282 sp003611805
ASV_213	0	0	0	0	0	606	0	0	0	0	0	0	0	0	0	d__Bacteria; p__Firmicutes_A; c__Clostridia; o__Oscillospirales; f__Ruminococcaceae; g__Ruminococcus_C; s__unclassified_Ruminococcus_C
ASV_214	0	73	0	41	0	412	0	0	0	0	0	0	1	0	0	d__Bacteria; p__Firmicutes_A; c__Clostridia; o__TANB77; f__CAG-508; g__UMGS1994; s__UMGS1994 sp900553945
ASV_215	0	0	13	40	0	41	20	24	67	34	24	243	11	3	0	d__Bacteria; p__Firmicutes_A; c__Clostridia; o__UBA1381; f__UBA1381; g__CAG-41; s__CAG-41 sp001941225
ASV_216	7	9	0	0	10	36	45	174	1	41	67	0	8	12	0	d__Bacteria; p__Firmicutes_D; c__Bacilli; o__Staphylococcales; f__Salinicoccaceae; g__Jeotgalicoccus_A; s__Jeotgalicoccus_A_310962 aerolatus
ASV_217	0	0	0	0	0	18	20	39	22	28	71	62	120	66	55	d__Bacteria; p__Actinobacteriota; c__Coriobacteriia; o__Coriobacteriales; f__Eggerthellaceae; g__Adlercreutzia; s__Adlercreutzia muris
ASV_218	17	28	0	0	54	55	16	37	10	72	8	20	84	58	57	d__Bacteria; p__Bacteroidota; c__Bacteroidia; o__Bacteroidales; f__Muribaculaceae; g__unclassified_Muribaculaceae; s__unclassified_Muribaculaceae
ASV_219	4	299	0	0	97	14	19	0	33	0	0	0	122	0	0	d__Bacteria; p__Firmicutes_A; c__Clostridia; o__Lachnospirales; f__Lachnospiraceae; g__Butyrivibrio_A; s__Butyrivibrio_A_180067 crossotus
ASV_220	0	13	0	0	0	21	0	0	0	0	0	247	0	33	31	d__Bacteria; p__Firmicutes_A; c__Clostridia; o__Lachnospirales; f__Lachnospiraceae; g__UBA3282; s__UBA3282 sp003611805
ASV_221	0	53	0	74	0	0	0	0	23	0	50	0	0	262	0	d__Bacteria; p__Firmicutes_D; c__Bacilli; o__Lactobacillales; f__Lactobacillaceae; g__Limosilactobacillus; s__unclassified_Limosilactobacillus
ASV_222	0	100	0	0	337	14	7	0	0	0	69	0	0	0	28	d__Bacteria; p__Firmicutes_A; c__Clostridia; o__Christensenellales; f__CAG-74; g__SFMI01; s__unidentified_SFMI01
ASV_223	0	38	0	5	0	64	17	0	0	6	5	135	130	20	58	d__Bacteria; p__Firmicutes_A; c__Clostridia; o__TANB77; f__CAG-508; g__CAG-273; s__unclassified_CAG-273
ASV_224	0	33	0	20	0	0	0	0	0	0	20	54	271	52	0	d__Bacteria; p__Patescibacteria; c__Saccharimonadia; o__Saccharimonadales; f__Nanosyncoccaceae; g__Nanosyncoccus; s__Nanosyncoccus sp003979185
ASV_225	24	22	135	226	0	16	0	16	0	0	0	63	0	21	0	d__Bacteria; p__Firmicutes_A; c__Clostridia; o__Oscillospirales; f__Oscillospiraceae; g__Faecousia; s__Faecousia sp000434635
ASV_226	0	14	3	10	24	0	12	0	225	0	5	12	42	25	90	d__Bacteria; p__Firmicutes_A; c__Clostridia; o__Lachnospirales; f__Lachnospiraceae; g__Kineothrix; s__Kineothrix sp000403275
ASV_227	0	0	0	23	0	8	0	0	0	0	0	0	508	0	0	d__Bacteria; p__Firmicutes_A; c__Clostridia; o__Oscillospirales; f__Oscillospiraceae; g__Enterenecus; s__Enterenecus sp004560375
ASV_228	6	22	24	12	175	11	21	184	19	0	0	29	0	0	22	d__Bacteria; p__Firmicutes_A; c__Clostridia; o__TANB77; f__CAG-508; g__UMGS1994; s__UMGS1994 sp900553945
ASV_229	0	12	0	0	3	0	71	89	4	111	0	28	0	17	0	d__Bacteria; p__Firmicutes_A; c__Clostridia; o__Oscillospirales; f__Ruminococcaceae; g__UBA1394; s__unidentified_UBA1394
ASV_230	0	4	0	0	0	45	10	32	19	130	5	8	64	10	8	d__Bacteria; p__Bacteroidota; c__Bacteroidia; o__Bacteroidales; f__Muribaculaceae; g__unclassified_Muribaculaceae; s__unclassified_Muribaculaceae
ASV_231	0	21	86	87	40	17	0	69	5	0	0	35	0	0	0	d__Bacteria; p__Bacteroidota; c__Bacteroidia; o__Bacteroidales; f__Muribaculaceae; g__CAG-873; s__CAG-873 sp011959565
ASV_232	0	169	0	25	0	0	0	80	0	0	0	0	0	0	94	d__Bacteria; p__Firmicutes_A; c__Clostridia; o__Oscillospirales; f__Oscillospiraceae; g__Limivicinus; s__Limivicinus sp002320035
ASV_233	13	21	54	76	37	0	41	62	0	0	15	0	0	0	22	d__Bacteria; p__Bacteroidota; c__Bacteroidia; o__Bacteroidales; f__Muribaculaceae; g__CAG-873; s__CAG-873 sp011959565
ASV_234	99	75	86	35	34	0	46	63	20	22	8	0	0	19	0	d__Bacteria; p__Bacteroidota; c__Bacteroidia; o__Bacteroidales; f__Muribaculaceae; g__unclassified_Muribaculaceae; s__unclassified_Muribaculaceae
ASV_235	0	51	10	36	12	38	84	11	0	0	57	10	0	4	80	d__Bacteria; p__Firmicutes_A; c__Clostridia; o__Christensenellales; f__CAG-74; g__Limiplasma; s__Limiplasma merdipullorum
ASV_236	55	51	133	47	56	0	0	0	0	0	39	23	22	52	0	d__Bacteria; p__Bacteroidota; c__Bacteroidia; o__Bacteroidales; f__Muribaculaceae; g__unclassified_Muribaculaceae; s__unclassified_Muribaculaceae
ASV_237	16	5	18	26	0	0	0	7	0	26	155	68	28	20	48	d__Bacteria; p__Bacteroidota; c__Bacteroidia; o__Bacteroidales; f__Muribaculaceae; g__UBA7173; s__UBA7173 sp900540205
ASV_238	0	0	0	0	0	260	0	0	0	0	0	0	0	0	0	d__Bacteria; p__Firmicutes_A; c__Clostridia; o__Lachnospirales; f__Lachnospiraceae; g__CAG-510; s__unidentified_CAG-510
ASV_239	20	28	39	23	69	0	0	24	51	0	0	81	56	0	48	d__Bacteria; p__Patescibacteria; c__Saccharimonadia; o__Saccharimonadales; f__Nanosyncoccaceae; g__Nanosyncoccus; s__Nanosyncoccus sp003979185
ASV_240	11	0	0	0	0	15	12	33	10	10	86	0	0	0	0	d__Bacteria; p__Firmicutes_D; c__Bacilli; o__Lactobacillales; f__Enterococcaceae; g__Enterococcus_C; s__Enterococcus_C diestrammenae
ASV_241	0	24	74	65	26	10	31	46	20	0	13	16	12	13	0	d__Bacteria; p__Bacteroidota; c__Bacteroidia; o__Bacteroidales; f__Muribaculaceae; g__CAG-873; s__CAG-873 sp011959565
ASV_242	0	19	106	43	14	46	6	18	10	25	5	27	18	25	0	d__Bacteria; p__Bacteroidota; c__Bacteroidia; o__Bacteroidales; f__Marinifilaceae; g__Butyricimonas; s__Butyricimonas virosa
ASV_243	14	0	0	0	0	0	0	0	0	6	18	0	89	21	0	d__Bacteria; p__Firmicutes_A; c__Clostridia; o__Oscillospirales; f__Oscillospiraceae; g__Enterenecus; s__Enterenecus sp004560375
ASV_244	0	0	3	0	29	0	14	98	0	0	33	61	107	13	24	d__Bacteria; p__Firmicutes_A; c__Clostridia; o__Oscillospirales; f__Oscillospiraceae; g__Enterenecus; s__unidentified_Enterenecus
ASV_245	46	8	0	19	0	0	0	0	0	5	0	29	32	0	267	d__Bacteria; p__Firmicutes_A; c__Clostridia; o__TANB77; f__CAG-508; g__CAG-273; s__unidentified_CAG-273
ASV_246	24	137	31	0	43	18	13	28	13	22	21	0	0	7	57	d__Bacteria; p__Firmicutes_A; c__Clostridia; o__Lachnospirales; f__Lachnospiraceae; g__Faecalimonas; s__Faecalimonas phoceensis
ASV_247	0	0	0	15	0	48	11	26	0	0	0	84	0	2	0	d__Bacteria; p__Bacteroidota; c__Bacteroidia; o__Bacteroidales; f__Bacteroidaceae; g__Prevotella; s__unclassified_Prevotella
ASV_248	0	0	0	0	0	19	0	15	0	0	223	0	0	0	0	d__Bacteria; p__Firmicutes_D; c__Bacilli; o__Lactobacillales; f__Enterococcaceae; g__Enterococcus_I; s__Enterococcus_I_359104 alcedinis
ASV_249	0	18	0	10	0	12	0	38	31	55	42	15	31	21	55	d__Bacteria; p__Firmicutes_A; c__Clostridia; o__Oscillospirales; f__Oscillospiraceae; g__unclassified_Oscillospiraceae; s__unclassified_Oscillospiraceae
ASV_250	0	35	0	7	22	0	20	8	53	18	25	23	48	0	0	d__Bacteria; p__Firmicutes_A; c__Clostridia; o__Oscillospirales; f__Oscillospiraceae; g__Dysosmobacter; s__Dysosmobacter sp000403435
ASV_251	3	80	2	14	19	98	0	0	0	0	0	158	11	32	0	d__Bacteria; p__Firmicutes_D; c__Bacilli; o__RF39; f__UBA660; g__UBA6985; s__UBA6985 sp900314465
ASV_252	16	81	38	129	11	0	53	0	0	0	15	22	6	80	20	d__Bacteria; p__Firmicutes_A; c__Clostridia; o__Christensenellales; f__CAG-138; g__CAG-1024; s__CAG-1024 sp004554165
ASV_253	0	0	0	0	8	0	6	50	0	29	0	65	195	33	0	d__Bacteria; p__Firmicutes_A; c__Clostridia; o__Christensenellales; f__CAG-314; g__CAG-314; s__CAG-314 sp900551395
ASV_254	21	182	0	133	16	0	0	0	0	0	0	0	21	81	5	d__Bacteria; p__Firmicutes_D; c__Bacilli; o__RF39; f__UBA660; g__UBA3789; s__unidentified_UBA3789
ASV_255	36	32	56	0	82	0	4	10	18	30	104	8	0	0	11	d__Bacteria; p__Bacteroidota; c__Bacteroidia; o__Bacteroidales; f__Muribaculaceae; g__unclassified_Muribaculaceae; s__unclassified_Muribaculaceae
ASV_256	0	0	0	6	7	59	5	0	23	22	10	148	37	9	102	d__Bacteria; p__Firmicutes_A; c__Clostridia; o__Oscillospirales; f__Acutalibacteraceae; g__Acutalibacter; s__unclassified_Acutalibacter
ASV_257	0	0	0	0	0	24	40	59	0	0	67	0	0	0	0	d__Bacteria; p__Firmicutes_D; c__Bacilli; o__Bacillales_A; f__Planococcaceae; g__unclassified_Planococcaceae; s__unclassified_Planococcaceae
ASV_258	0	0	0	7	0	52	0	86	41	11	47	0	11	0	0	d__Bacteria; p__Firmicutes_A; c__Clostridia; o__Oscillospirales; f__Oscillospiraceae; g__Intestinimonas; s__Intestinimonas butyriciproducens
ASV_259	0	43	0	27	13	0	42	64	44	0	0	62	0	0	11	d__Bacteria; p__Firmicutes_A; c__Clostridia; o__TANB77; f__CAG-508; g__UMGS1994; s__UMGS1994 sp900553945
ASV_260	0	32	39	0	47	0	54	44	96	0	37	59	0	0	0	d__Bacteria; p__Actinobacteriota; c__Coriobacteriia; o__Coriobacteriales; f__Eggerthellaceae; g__Adlercreutzia; s__Adlercreutzia equolifaciens
ASV_261	0	0	0	0	0	55	20	38	0	18	169	10	3	7	0	d__Bacteria; p__Proteobacteria; c__Gammaproteobacteria; o__Burkholderiales; f__Burkholderiaceae_A; g__Paenalcaligenes; s__Paenalcaligenes hominis
ASV_262	5	1	2	6	2	43	21	65	22	0	50	35	0	0	0	d__Bacteria; p__Proteobacteria; c__Gammaproteobacteria; o__Burkholderiales; f__Burkholderiaceae_A; g__Parasutterella; s__unclassified_Parasutterella
ASV_263	0	0	0	0	0	163	0	0	0	0	0	0	0	0	44	d__Bacteria; p__Firmicutes_A; c__Clostridia; o__Oscillospirales; f__Oscillospiraceae; g__Enterenecus; s__unidentified_Enterenecus
ASV_264	0	0	0	0	8	0	0	5	0	0	10	29	85	10	211	d__Bacteria; p__Firmicutes_A; c__Clostridia; o__Lachnospirales; f__Lachnospiraceae; g__Schaedlerella; s__Schaedlerella arabinosiphila
ASV_265	0	10	13	30	24	0	0	0	0	0	29	68	21	0	76	d__Bacteria; p__Firmicutes_A; c__Clostridia; o__Oscillospirales; f__Acutalibacteraceae; g__Acutalibacter; s__Acutalibacter timonensis
ASV_266	0	25	4	0	11	0	0	26	40	52	0	0	163	33	0	d__Bacteria; p__Bacteroidota; c__Bacteroidia; o__Bacteroidales; f__Rikenellaceae; g__Alistipes_A; s__Alistipes_A_871400 dispar
ASV_267	10	5	0	10	32	34	4	6	12	6	11	8	17	32	112	d__Bacteria; p__Bacteroidota; c__Bacteroidia; o__Bacteroidales; f__Muribaculaceae; g__Duncaniella; s__Duncaniella sp001689575
ASV_268	58	85	196	59	0	0	0	0	0	0	0	0	0	0	0	d__Bacteria; p__Bacteroidota; c__Bacteroidia; o__Bacteroidales; f__Bacteroidaceae; g__Paraprevotella; s__unclassified_Paraprevotella
ASV_269	37	0	58	83	57	42	0	21	0	0	11	20	6	0	0	d__Bacteria; p__Bacteroidota; c__Bacteroidia; o__Bacteroidales; f__Bacteroidaceae; g__Prevotella; s__Prevotella sp004792655
ASV_270	0	30	0	182	0	0	27	0	72	15	0	0	32	54	0	d__Bacteria; p__Firmicutes_A; c__Clostridia; o__Lachnospirales; f__Lachnospiraceae; g__UBA3282; s__UBA3282 sp003611805
ASV_271	7	0	0	0	0	170	160	0	0	0	0	0	16	0	25	d__Bacteria; p__Firmicutes_A; c__Clostridia; o__UBA1381; f__UBA1381; g__CAG-41; s__CAG-41 sp001941225
ASV_272	3	2	0	0	1	16	9	17	123	9	36	0	0	5	45	d__Bacteria; p__Firmicutes_C; c__Negativicutes; o__Selenomonadales; f__Selenomonadaceae; g__unclassified_Selenomonadaceae; s__unclassified_Selenomonadaceae
ASV_273	3	26	8	32	21	156	75	0	7	0	0	82	12	0	0	d__Bacteria; p__Firmicutes_A; c__Clostridia; o__unclassified_Clostridia; f__unclassified_Clostridia; g__unclassified_Clostridia; s__unclassified_Clostridia
ASV_274	0	95	44	53	0	0	10	25	0	0	0	18	0	0	0	d__Bacteria; p__Firmicutes_A; c__Clostridia; o__Oscillospirales; f__Oscillospiraceae; g__Enterenecus; s__Enterenecus sp004560375
ASV_275	0	4	0	5	0	14	36	105	8	0	151	0	6	0	0	d__Bacteria; p__Firmicutes_A; c__Clostridia; o__Oscillospirales; f__Oscillospiraceae; g__Intestinimonas; s__Intestinimonas butyriciproducens
ASV_276	0	6	0	0	7	12	20	0	13	27	4	0	12	8	36	d__Bacteria; p__Firmicutes_A; c__Clostridia; o__Lachnospirales; f__Lachnospiraceae; g__CAG-194; s__CAG-194 sp000432915
ASV_277	0	19	26	0	14	0	0	0	0	0	81	45	0	0	104	d__Bacteria; p__Firmicutes_D; c__Bacilli; o__RF39; f__UBA660; g__UBA3789; s__unidentified_UBA3789
ASV_278	0	7	0	0	0	11	2	13	40	33	10	49	111	21	23	d__Bacteria; p__Firmicutes_A; c__Clostridia; o__Lachnospirales; f__Lachnospiraceae; g__Kineothrix; s__Kineothrix sp000403275
ASV_279	0	0	0	0	0	0	0	0	0	0	0	0	288	0	141	d__Bacteria; p__Firmicutes_A; c__Clostridia; o__Lachnospirales; f__Lachnospiraceae; g__COE1; s__COE1 sp000403335
ASV_280	29	47	48	89	25	0	0	0	0	38	0	0	0	0	0	d__Bacteria; p__Bacteroidota; c__Bacteroidia; o__Bacteroidales; f__Muribaculaceae; g__CAG-485; s__CAG-485 sp002493045
ASV_281	0	0	0	0	0	0	36	0	0	0	0	0	100	0	0	d__Bacteria; p__Bacteroidota; c__Bacteroidia; o__Bacteroidales; f__Muribaculaceae; g__CAG-485; s__CAG-485 sp002493045
ASV_282	0	0	0	0	0	13	0	13	0	29	0	0	19	0	9	d__Bacteria; p__Bacteroidota; c__Bacteroidia; o__Bacteroidales; f__UBA932; g__Cryptobacteroides; s__Cryptobacteroides sp009774765
ASV_283	0	14	2	4	12	40	33	30	10	25	3	19	41	23	16	d__Bacteria; p__Firmicutes_B; c__Dehalobacteriia; o__Dehalobacteriales; f__Dehalobacteriaceae; g__Formimonas; s__Formimonas warabiya
ASV_284	42	0	80	100	79	59	7	0	0	0	0	0	0	0	0	d__Bacteria; p__Bacteroidota; c__Bacteroidia; o__Bacteroidales; f__Bacteroidaceae; g__Prevotella; s__Prevotella sp004792655
ASV_285	11	12	4	39	10	0	4	12	4	0	23	49	14	148	6	d__Bacteria; p__Firmicutes_D; c__Bacilli; o__Lactobacillales; f__Streptococcaceae; g__Lactococcus_A; s__unidentified_Lactococcus_A
ASV_286	11	16	20	15	0	0	64	51	92	6	0	0	0	8	8	d__Bacteria; p__Firmicutes_A; c__Clostridia; o__UBA1381; f__UBA1381; g__CAG-41; s__CAG-41 sp001941225
ASV_287	0	0	0	0	0	0	0	371	0	0	0	0	0	0	0	d__Bacteria; p__Firmicutes_A; c__Clostridia; o__Oscillospirales; f__Acutalibacteraceae; g__Acutalibacter; s__unclassified_Acutalibacter
ASV_288	19	0	0	0	0	0	0	175	84	8	33	0	22	45	0	d__Bacteria; p__Firmicutes_A; c__Clostridia; o__UBA1381; f__UBA1381; g__CAG-41; s__CAG-41 sp001941225
ASV_289	1	18	12	7	39	9	9	24	41	6	14	61	21	5	64	d__Bacteria; p__Actinobacteriota; c__Coriobacteriia; o__Coriobacteriales; f__Eggerthellaceae; g__unclassified_Eggerthellaceae; s__unclassified_Eggerthellaceae
ASV_290	0	46	0	24	0	0	0	0	7	0	7	83	0	0	64	d__Bacteria; p__Firmicutes_A; c__Clostridia; o__Lachnospirales; f__Lachnospiraceae; g__Eubacterium_F; s__Eubacterium_F sp000687695
ASV_291	0	0	0	4	0	0	0	153	52	77	0	0	69	0	0	d__Bacteria; p__Bacteroidota; c__Bacteroidia; o__Bacteroidales; f__Rikenellaceae; g__Alistipes_A; s__Alistipes_A_871400 excrementavium
ASV_292	33	0	70	63	46	47	25	32	17	0	0	20	0	0	0	d__Bacteria; p__Bacteroidota; c__Bacteroidia; o__Bacteroidales; f__Bacteroidaceae; g__Prevotella; s__Prevotella sp004792655
ASV_293	0	0	0	0	0	0	0	0	0	0	0	0	28	0	123	d__Bacteria; p__Firmicutes_A; c__Clostridia; o__TANB77; f__CAG-508; g__CAG-273; s__unidentified_CAG-273
ASV_294	0	15	0	0	8	19	7	36	19	0	20	19	75	11	41	d__Bacteria; p__Firmicutes_A; c__Clostridia; o__Oscillospirales; f__Oscillospiraceae; g__Intestinimonas; s__Intestinimonas butyriciproducens
ASV_295	0	0	0	8	0	6	125	125	29	51	0	0	0	0	0	d__Bacteria; p__Bacteroidota; c__Bacteroidia; o__Bacteroidales; f__Muribaculaceae; g__CAG-873; s__CAG-873 sp011959565
ASV_296	0	0	0	0	142	5	9	0	18	0	139	6	0	0	0	d__Bacteria; p__Firmicutes_A; c__Clostridia; o__Oscillospirales; f__Oscillospiraceae; g__Enterenecus; s__Enterenecus sp004560375
ASV_297	0	0	12	0	0	0	0	0	0	0	0	73	0	0	174	d__Bacteria; p__Firmicutes_A; c__Clostridia; o__Lachnospirales; f__Lachnospiraceae; g__unclassified_Lachnospiraceae; s__unclassified_Lachnospiraceae
ASV_298	0	33	0	10	0	0	7	7	76	12	8	45	0	8	13	d__Bacteria; p__Firmicutes_A; c__Clostridia; o__Oscillospirales; f__Oscillospiraceae; g__Limivicinus; s__Limivicinus sp002320035
ASV_299	0	0	0	0	0	0	0	0	0	0	0	0	0	0	396	d__Bacteria; p__Firmicutes_A; c__Clostridia; o__Lachnospirales; f__Lachnospiraceae; g__UBA3282; s__UBA3282 sp003611805
ASV_300	0	9	0	0	0	0	0	15	17	44	0	13	144	45	39	d__Bacteria; p__Firmicutes_A; c__Clostridia; o__Lachnospirales; f__Lachnospiraceae; g__unclassified_Lachnospiraceae; s__unclassified_Lachnospiraceae
ASV_301	0	18	0	0	0	0	0	0	75	0	0	161	55	40	0	d__Bacteria; p__Firmicutes_A; c__Clostridia; o__Lachnospirales; f__Lachnospiraceae; g__Eubacterium_F; s__Eubacterium_F sp000687695
ASV_302	0	0	0	0	0	46	0	77	0	0	117	0	0	0	0	d__Bacteria; p__Proteobacteria; c__Gammaproteobacteria; o__Burkholderiales; f__Burkholderiaceae_A; g__Oligella; s__Oligella ureolytica
ASV_303	0	0	0	0	0	48	0	94	0	33	0	0	0	0	0	d__Bacteria; p__Bacteroidota; c__Bacteroidia; o__Bacteroidales; f__Barnesiellaceae; g__Barnesiella; s__Barnesiella intestinihominis
ASV_304	0	6	0	0	9	68	0	75	12	29	0	9	10	0	8	d__Bacteria; p__Bacteroidota; c__Bacteroidia; o__Bacteroidales; f__Rikenellaceae; g__Alistipes_A; s__Alistipes_A_871400 excrementavium
ASV_305	0	0	0	0	0	0	138	115	44	54	0	0	0	0	0	d__Bacteria; p__Bacteroidota; c__Bacteroidia; o__Bacteroidales; f__Muribaculaceae; g__CAG-873; s__CAG-873 sp011959565
ASV_306	0	28	13	21	25	15	11	9	56	6	12	25	30	21	35	d__Bacteria; p__Actinobacteriota; c__Coriobacteriia; o__Coriobacteriales; f__Eggerthellaceae; g__Berryella; s__unclassified_Berryella
ASV_307	0	5	3	19	0	139	0	0	0	0	83	8	0	5	0	d__Bacteria; p__Firmicutes_C; c__Negativicutes; o__Acidaminococcales; f__Acidaminococcaceae; g__Phascolarctobacterium_A; s__unidentified_Phascolarctobacterium_A
ASV_308	0	0	0	0	0	0	0	0	0	0	72	20	225	25	0	d__Bacteria; p__Firmicutes_A; c__Clostridia; o__Lachnospirales; f__Lachnospiraceae; g__Roseburia; s__unclassified_Roseburia
ASV_309	0	20	0	0	0	13	0	0	27	17	12	24	42	11	90	d__Bacteria; p__Firmicutes_A; c__Clostridia; o__Lachnospirales; f__Lachnospiraceae; g__Acetitomaculum; s__unidentified_Acetitomaculum
ASV_310	0	10	0	0	0	8	11	25	17	37	7	0	25	6	57	d__Bacteria; p__Firmicutes_A; c__Clostridia; o__Oscillospirales; f__Oscillospiraceae; g__Limivicinus; s__Limivicinus sp002320035
ASV_311	0	49	37	0	26	23	63	0	0	5	18	0	31	7	0	d__Bacteria; p__Firmicutes_A; c__Clostridia; o__TANB77; f__CAG-508; g__CAG-273; s__unidentified_CAG-273
ASV_312	0	0	0	0	0	0	0	16	0	27	0	0	0	0	0	d__Bacteria; p__Bacteroidota; c__Bacteroidia; o__Bacteroidales; f__UBA932; g__Cryptobacteroides; s__Cryptobacteroides sp009774765
ASV_313	0	82	0	0	0	0	0	10	17	0	42	80	56	19	21	d__Bacteria; p__Firmicutes_A; c__Clostridia; o__Lachnospirales; f__Lachnospiraceae; g__unclassified_Lachnospiraceae; s__unclassified_Lachnospiraceae
ASV_314	0	0	0	0	260	42	0	0	0	0	0	36	0	0	0	d__Bacteria; p__Firmicutes_A; c__Clostridia; o__TANB77; f__CAG-508; g__CAG-269; s__CAG-269 sp000431335
ASV_315	13	18	32	6	65	0	23	52	89	0	0	0	16	0	0	d__Bacteria; p__Bacteroidota; c__Bacteroidia; o__Bacteroidales; f__Muribaculaceae; g__unclassified_Muribaculaceae; s__unclassified_Muribaculaceae
ASV_316	0	44	0	37	14	22	5	87	31	0	24	5	5	9	13	d__Bacteria; p__Firmicutes_A; c__Clostridia; o__Oscillospirales; f__Oscillospiraceae; g__unclassified_Oscillospiraceae; s__unclassified_Oscillospiraceae
ASV_317	0	0	0	0	0	0	0	0	0	0	0	0	124	22	105	d__Bacteria; p__Firmicutes_A; c__Clostridia; o__Lachnospirales; f__Lachnospiraceae; g__UBA3282; s__UBA3282 sp003611805
ASV_318	0	0	0	0	0	16	8	28	0	0	69	0	0	0	0	d__Bacteria; p__Firmicutes_D; c__Bacilli; o__Lactobacillales; f__Vagococcaceae; g__Vagococcus_B; s__Vagococcus_B fluvialis
ASV_319	0	26	0	34	22	0	0	0	0	15	104	32	0	0	18	d__Bacteria; p__Firmicutes_A; c__Clostridia; o__Oscillospirales; f__Oscillospiraceae; g__Lawsonibacter; s__Lawsonibacter sp000492175
ASV_320	0	25	0	7	15	0	0	0	0	0	0	69	75	27	24	d__Bacteria; p__Firmicutes_A; c__Clostridia; o__TANB77; f__CAG-508; g__UMGS1994; s__UMGS1994 sp900553945
ASV_321	0	14	0	0	12	0	24	19	18	0	30	27	59	14	14	d__Bacteria; p__Firmicutes_A; c__Clostridia; o__Oscillospirales; f__Oscillospiraceae; g__Limivicinus; s__Limivicinus sp002320035
ASV_322	0	40	26	23	0	0	31	32	0	57	0	0	20	0	0	d__Bacteria; p__Bacteroidota; c__Bacteroidia; o__Bacteroidales; f__Marinifilaceae; g__Butyricimonas; s__Butyricimonas synergistica
ASV_323	0	0	0	0	0	19	6	100	25	0	10	0	0	0	0	d__Bacteria; p__Bacteroidota; c__Bacteroidia; o__Bacteroidales; f__Bacteroidaceae; g__Alloprevotella; s__Alloprevotella sp002933955
ASV_324	0	0	0	0	0	0	0	77	0	29	70	35	0	0	64	d__Bacteria; p__Firmicutes_A; c__Clostridia; o__Oscillospirales; f__Oscillospiraceae; g__Limivicinus; s__Limivicinus sp002320035
ASV_325	70	50	16	52	45	9	0	0	0	0	2	0	3	0	2	d__Bacteria; p__Bacteroidota; c__Bacteroidia; o__Bacteroidales; f__Bacteroidaceae; g__unclassified_Bacteroidaceae; s__unclassified_Bacteroidaceae
ASV_326	0	0	0	0	0	24	19	35	61	0	0	0	0	94	0	d__Bacteria; p__Firmicutes_D; c__Bacilli; o__Lactobacillales; f__Lactobacillaceae; g__Lactobacillus; s__Lactobacillus johnsonii
ASV_327	0	23	19	85	13	52	0	0	0	0	25	39	0	0	19	d__Bacteria; p__Firmicutes_A; c__Clostridia; o__Christensenellales; f__CAG-74; g__Onthenecus; s__unidentified_Onthenecus
ASV_328	5	0	32	0	66	16	2	6	0	0	24	14	0	0	3	d__Bacteria; p__Bacteroidota; c__Bacteroidia; o__Bacteroidales; f__Bacteroidaceae; g__Phocaeicola_A; s__Phocaeicola_A_858004 dorei
ASV_329	0	0	0	0	0	9	0	21	0	4	198	0	0	0	6	d__Bacteria; p__Firmicutes_D; c__Bacilli; o__Lactobacillales; f__Aerococcaceae; g__Fundicoccus; s__Fundicoccus ignavus
ASV_330	0	0	0	9	0	36	40	43	15	14	15	22	4	4	6	d__Bacteria; p__Firmicutes_A; c__Clostridia; o__unclassified_Clostridia; f__unclassified_Clostridia; g__unclassified_Clostridia; s__unclassified_Clostridia
ASV_331	0	0	0	0	0	39	34	98	0	68	11	0	0	0	0	d__Bacteria; p__Firmicutes_A; c__Clostridia; o__unclassified_Clostridia; f__unclassified_Clostridia; g__unclassified_Clostridia; s__unclassified_Clostridia
ASV_332	3	20	0	0	23	12	18	27	34	69	0	0	13	0	0	d__Bacteria; p__Firmicutes_A; c__Clostridia; o__Oscillospirales; f__CAG-272; g__Avispirillum; s__Avispirillum sp011957885
ASV_333	0	22	35	28	11	0	26	24	39	30	0	0	37	0	0	d__Bacteria; p__Bacteroidota; c__Bacteroidia; o__Bacteroidales; f__Muribaculaceae; g__Paramuribaculum; s__Paramuribaculum sp000431155
ASV_334	0	0	0	0	0	0	0	0	0	0	0	0	0	0	0	d__Bacteria; p__Firmicutes_A; c__Clostridia; o__Lachnospirales; f__Lachnospiraceae; g__Eubacterium_Q; s__unidentified_Eubacterium_Q
ASV_335	0	13	0	11	8	0	0	0	0	0	63	29	18	43	50	d__Bacteria; p__Actinobacteriota; c__Coriobacteriia; o__Coriobacteriales; f__Eggerthellaceae; g__Adlercreutzia; s__Adlercreutzia equolifaciens
ASV_336	5	26	25	0	0	23	44	38	20	16	0	55	0	24	12	d__Bacteria; p__Firmicutes_A; c__Clostridia; o__Christensenellales; f__CAG-74; g__SFMI01; s__unidentified_SFMI01
ASV_337	0	4	11	0	0	4	57	0	4	1	0	27	0	0	7	d__Bacteria; p__Firmicutes_A; c__Clostridia; o__Lachnospirales; f__Lachnospiraceae; g__Catonella; s__Catonella morbi
ASV_338	0	3	0	0	0	0	0	7	0	9	0	0	260	0	0	d__Bacteria; p__Firmicutes_A; c__Clostridia; o__Lachnospirales; f__Lachnospiraceae; g__Kineothrix; s__Kineothrix sp000403275
ASV_339	0	28	0	21	0	0	39	0	21	111	0	25	0	19	0	d__Bacteria; p__Bacteroidota; c__Bacteroidia; o__Bacteroidales; f__Muribaculaceae; g__CAG-485; s__CAG-485 sp002362485
ASV_340	0	0	76	21	0	0	7	0	0	0	0	58	54	13	0	d__Bacteria; p__Firmicutes_A; c__Clostridia; o__Oscillospirales; f__Ruminococcaceae; g__Ruminiclostridium_E; s__Ruminiclostridium_E siraeum
ASV_341	0	0	0	0	0	0	0	0	0	0	12	216	30	0	0	d__Bacteria; p__Firmicutes_A; c__Clostridia; o__Lachnospirales; f__Lachnospiraceae; g__Eubacterium_F; s__Eubacterium_F sp003491505
ASV_342	0	0	0	0	0	0	0	0	10	0	22	0	41	200	0	d__Bacteria; p__Firmicutes_A; c__Clostridia; o__Lachnospirales; f__Lachnospiraceae; g__Eisenbergiella; s__unidentified_Eisenbergiella
ASV_343	11	17	10	11	24	14	105	0	41	0	0	0	0	14	0	d__Bacteria; p__Firmicutes_A; c__Clostridia; o__TANB77; f__CAG-508; g__CAG-273; s__unclassified_CAG-273
ASV_344	0	7	16	34	55	0	15	0	0	40	5	12	13	0	0	d__Bacteria; p__Firmicutes_A; c__Clostridia; o__Oscillospirales; f__Oscillospiraceae; g__Faecousia; s__Faecousia sp000434635
ASV_345	0	0	0	0	0	30	0	0	0	0	0	139	0	31	0	d__Bacteria; p__Firmicutes_A; c__Clostridia; o__UBA1381; f__UBA1381; g__CAG-41; s__CAG-41 sp001941225
ASV_346	0	0	0	0	0	0	0	23	27	0	0	0	8	0	0	d__Bacteria; p__Desulfobacterota_I; c__Desulfovibrionia; o__Desulfovibrionales; f__Desulfovibrionaceae; g__Desulfovibrio_R; s__Desulfovibrio_R_446353 sp011039135
ASV_347	0	179	21	82	0	0	0	0	0	0	0	0	0	0	0	d__Bacteria; p__Firmicutes_A; c__Clostridia; o__Oscillospirales; f__Acutalibacteraceae; g__Ruminococcus_E; s__Ruminococcus_E bromii
ASV_348	0	31	0	0	0	0	53	0	37	0	0	0	166	0	0	d__Bacteria; p__Firmicutes_A; c__Clostridia; o__TANB77; f__CAG-508; g__CAG-273; s__CAG-273 sp003507395
ASV_349	0	7	0	20	0	0	25	0	32	0	53	0	0	0	0	d__Bacteria; p__Firmicutes_A; c__Clostridia; o__Oscillospirales; f__Oscillospiraceae; g__unclassified_Oscillospiraceae; s__unclassified_Oscillospiraceae
ASV_350	7	10	5	2	0	11	0	0	6	12	19	22	23	54	6	d__Bacteria; p__Bacteroidota; c__Bacteroidia; o__Bacteroidales; f__Muribaculaceae; g__Paramuribaculum; s__Paramuribaculum sp000431155
ASV_351	0	7	0	0	8	2	0	0	32	0	10	0	71	0	19	d__Bacteria; p__Firmicutes_D; c__Bacilli; o__Acholeplasmatales; f__Anaeroplasmataceae; g__Pelethenecus; s__unidentified_Pelethenecus
ASV_352	0	8	4	9	12	1	22	90	7	17	0	12	0	11	0	d__Bacteria; p__Bacteroidota; c__Bacteroidia; o__Bacteroidales; f__UBA932; g__Cryptobacteroides; s__Cryptobacteroides sp000435075
ASV_353	0	0	19	24	15	0	14	11	19	0	41	32	7	0	50	d__Bacteria; p__Firmicutes_A; c__Clostridia; o__Christensenellales; f__CAG-74; g__SFMI01; s__unidentified_SFMI01
ASV_354	0	0	95	20	149	0	0	0	0	0	0	0	0	0	0	d__Bacteria; p__Firmicutes_A; c__Clostridia; o__TANB77; f__CAG-508; g__CAG-269; s__CAG-269 sp000431335
ASV_355	0	44	16	0	0	0	0	0	15	0	32	0	0	31	71	d__Bacteria; p__Firmicutes_A; c__Clostridia; o__Lachnospirales; f__Lachnospiraceae; g__unclassified_Lachnospiraceae; s__unclassified_Lachnospiraceae
ASV_356	0	23	43	41	33	0	24	0	0	0	22	0	71	0	0	d__Bacteria; p__Bacteroidota; c__Bacteroidia; o__Bacteroidales; f__Muribaculaceae; g__unclassified_Muribaculaceae; s__unclassified_Muribaculaceae
ASV_357	0	0	0	0	0	25	0	0	0	0	0	0	58	45	17	d__Bacteria; p__Firmicutes_D; c__Bacilli; o__Lactobacillales; f__Lactobacillaceae; g__Limosilactobacillus; s__Limosilactobacillus caviae
ASV_358	0	16	0	0	0	0	0	68	0	9	5	24	0	8	19	d__Bacteria; p__Firmicutes_A; c__Clostridia; o__Monoglobales; f__Monoglobaceae; g__Monoglobus; s__unidentified_Monoglobus
ASV_359	0	0	0	0	0	0	0	21	45	203	0	0	0	0	0	d__Bacteria; p__Proteobacteria; c__Gammaproteobacteria; o__Enterobacterales_A; f__Enterobacteriaceae_A; g__Escherichia; s__unclassified_Escherichia
ASV_360	0	0	0	0	0	0	0	0	0	0	0	0	105	0	107	d__Bacteria; p__Firmicutes_A; c__Clostridia; o__Lachnospirales; f__Lachnospiraceae; g__UBA3282; s__UBA3282 sp003611805
ASV_361	0	0	0	0	0	19	0	0	0	0	57	0	153	0	0	d__Bacteria; p__Bacteroidota; c__Bacteroidia; o__Bacteroidales; f__Bacteroidaceae; g__Bacteroides_H; s__unclassified_Bacteroides_H
ASV_362	0	0	2	0	0	114	0	10	0	41	0	16	3	0	21	d__Bacteria; p__Proteobacteria; c__Alphaproteobacteria; o__RF32; f__CAG-239; g__RUG410; s__unidentified_RUG410
ASV_363	0	0	0	22	0	0	58	0	0	0	0	0	45	0	0	d__Bacteria; p__Firmicutes_A; c__Clostridia; o__Oscillospirales; f__Acutalibacteraceae; g__Ruminococcus_E; s__unclassified_Ruminococcus_E
ASV_364	7	15	0	0	0	0	129	0	22	0	0	0	0	0	0	d__Bacteria; p__Firmicutes_A; c__Clostridia; o__Lachnospirales; f__Lachnospiraceae; g__UBA3282; s__UBA3282 sp003611805
ASV_365	0	0	0	0	0	23	0	0	0	0	0	0	0	0	20	d__Bacteria; p__Bacteroidota; c__Bacteroidia; o__Bacteroidales; f__Muribaculaceae; g__CAG-873; s__CAG-873 sp011959565
ASV_366	0	28	11	22	27	0	0	0	28	0	10	13	32	10	34	d__Bacteria; p__Firmicutes_A; c__Clostridia; o__TANB77; f__CAG-508; g__UMGS1994; s__UMGS1994 sp900553945
ASV_367	0	27	7	0	0	0	0	0	0	109	9	0	85	0	0	d__Bacteria; p__Bacteroidota; c__Bacteroidia; o__Bacteroidales; f__Muribaculaceae; g__Paramuribaculum; s__Paramuribaculum sp000431155
ASV_368	0	0	0	0	132	0	73	0	0	0	0	5	0	0	0	d__Bacteria; p__Firmicutes_A; c__Clostridia; o__TANB77; f__CAG-508; g__CAG-273; s__unidentified_CAG-273
ASV_369	0	4	8	6	10	0	18	41	25	14	24	5	11	17	25	d__Bacteria; p__Actinobacteriota; c__Coriobacteriia; o__Coriobacteriales; f__Eggerthellaceae; g__Enteroscipio; s__Enteroscipio sp000270285
ASV_370	0	0	0	0	0	0	0	0	9	0	0	0	190	54	9	d__Bacteria; p__Firmicutes_A; c__Clostridia; o__Lachnospirales; f__Lachnospiraceae; g__UBA3282; s__unidentified_UBA3282
ASV_371	5	18	20	8	0	0	16	36	16	32	0	0	19	10	0	d__Bacteria; p__Bacteroidota; c__Bacteroidia; o__Bacteroidales; f__Muribaculaceae; g__Duncaniella; s__unidentified_Duncaniella
ASV_372	0	0	0	0	0	19	20	60	0	23	63	0	0	0	0	d__Bacteria; p__Actinobacteriota; c__Actinomycetia; o__Actinomycetales; f__Micrococcaceae; g__Enteractinococcus; s__Enteractinococcus helveticum
ASV_373	0	0	6	0	0	21	7	23	14	0	90	29	0	13	0	d__Bacteria; p__Actinobacteriota; c__Actinomycetia; o__Mycobacteriales; f__Mycobacteriaceae; g__Corynebacterium; s__unclassified_Corynebacterium
ASV_374	0	15	0	0	0	0	0	73	43	0	7	6	0	0	7	d__Bacteria; p__Firmicutes_A; c__Clostridia; o__Lachnospirales; f__Lachnospiraceae; g__Merdisoma; s__Merdisoma sp011959465
ASV_375	0	0	39	25	0	0	0	0	0	53	0	29	103	0	0	d__Bacteria; p__Firmicutes_A; c__Clostridia; o__Oscillospirales; f__Ruminococcaceae; g__Ruminiclostridium_E; s__Ruminiclostridium_E siraeum
ASV_376	0	8	0	21	0	0	19	10	41	8	11	0	10	33	0	d__Bacteria; p__Firmicutes_A; c__Clostridia; o__UBA1381; f__UBA1381; g__CAG-41; s__CAG-41 sp001941225
ASV_377	0	23	0	5	6	13	6	5	20	0	0	30	34	26	5	d__Bacteria; p__Firmicutes_A; c__Clostridia; o__Oscillospirales; f__Oscillospiraceae; g__unclassified_Oscillospiraceae; s__unclassified_Oscillospiraceae
ASV_378	0	0	20	0	207	0	0	0	0	0	0	0	0	0	0	d__Bacteria; p__Firmicutes_A; c__Clostridia; o__Oscillospirales; f__Acutalibacteraceae; g__Ruminococcus_E; s__unclassified_Ruminococcus_E
ASV_379	0	0	0	0	0	80	41	47	32	27	0	28	0	0	0	d__Bacteria; p__Firmicutes_A; c__Clostridia; o__Oscillospirales; f__Oscillospiraceae; g__Enterenecus; s__unidentified_Enterenecus
ASV_380	0	0	0	0	0	0	0	0	0	0	45	0	0	0	62	d__Bacteria; p__Proteobacteria; c__Gammaproteobacteria; o__Enterobacterales_A; f__Enterobacteriaceae_A; g__Escherichia; s__unclassified_Escherichia
ASV_381	0	14	0	0	9	0	0	0	0	0	42	35	108	0	11	d__Bacteria; p__Firmicutes_A; c__Clostridia; o__Oscillospirales; f__Ruminococcaceae; g__Ruminiclostridium_E; s__Ruminiclostridium_E siraeum
ASV_382	0	10	0	9	10	0	15	0	0	0	0	56	25	73	23	d__Bacteria; p__Firmicutes_A; c__Clostridia; o__Lachnospirales; f__Lachnospiraceae; g__Butyribacter; s__Butyribacter intestini
ASV_383	0	71	0	167	0	0	0	0	0	0	0	0	0	0	0	d__Bacteria; p__Firmicutes_A; c__Clostridia; o__Oscillospirales; f__Oscillospiraceae; g__Faecousia; s__Faecousia sp000434635
ASV_384	0	0	37	0	0	0	0	0	0	0	0	0	0	0	67	d__Bacteria; p__Firmicutes_A; c__Clostridia; o__Oscillospirales; f__Oscillospiraceae; g__Dysosmobacter; s__Dysosmobacter sp000403435
ASV_385	0	15	0	11	11	0	0	0	0	0	0	33	128	36	0	d__Bacteria; p__Firmicutes_A; c__Clostridia; o__Lachnospirales; f__Lachnospiraceae; g__UBA3282; s__UBA3282 sp003611805
ASV_386	0	15	5	0	40	4	9	0	6	41	0	31	22	0	0	d__Bacteria; p__Firmicutes_A; c__Clostridia; o__Oscillospirales; f__Acutalibacteraceae; g__UBA6857; s__UBA6857 sp902792985
ASV_387	0	10	0	0	0	0	0	0	0	0	0	0	41	0	0	d__Bacteria; p__Firmicutes_A; c__Clostridia; o__TANB77; f__CAG-508; g__CAG-273; s__CAG-273 sp003507395
ASV_388	0	0	0	0	14	0	0	0	0	0	0	0	31	0	46	d__Bacteria; p__Firmicutes_A; c__Clostridia; o__UBA1381; f__UBA1381; g__CAG-41; s__CAG-41 sp001941225
ASV_389	0	0	0	0	0	35	0	0	0	0	0	9	0	0	9	d__Bacteria; p__Bacteroidota; c__Bacteroidia; o__Bacteroidales; f__Muribaculaceae; g__CAG-873; s__CAG-873 sp011959565
ASV_390	0	0	0	0	0	0	0	0	0	0	0	0	0	0	0	d__Bacteria; p__Firmicutes_A; c__Clostridia; o__Lachnospirales; f__Lachnospiraceae; g__COE1; s__unclassified_COE1
ASV_391	0	0	0	0	0	0	0	0	0	0	150	0	9	26	0	d__Bacteria; p__Actinobacteriota; c__Actinomycetia; o__Mycobacteriales; f__Mycobacteriaceae; g__Corynebacterium; s__unclassified_Corynebacterium
ASV_392	0	0	0	9	0	0	0	44	40	0	0	37	0	0	0	d__Bacteria; p__Firmicutes_A; c__Clostridia; o__UBA1381; f__UBA1381; g__CAG-41; s__CAG-41 sp001941225
ASV_393	0	0	0	0	0	0	0	0	0	0	73	66	0	30	33	d__Bacteria; p__Bacteroidota; c__Bacteroidia; o__Bacteroidales; f__Muribaculaceae; g__CAG-873; s__CAG-873 sp011959565
ASV_394	27	50	19	0	56	0	12	0	0	0	53	0	13	0	0	d__Bacteria; p__Bacteroidota; c__Bacteroidia; o__Bacteroidales; f__Muribaculaceae; g__CAG-873; s__CAG-873 sp011959565
ASV_395	0	89	52	39	0	0	0	0	0	0	0	0	0	0	0	d__Bacteria; p__Bacteroidota; c__Bacteroidia; o__Bacteroidales; f__Bacteroidaceae; g__Prevotella; s__Prevotella hominis
ASV_396	4	0	1	5	1	8	20	12	49	57	1	0	1	0	3	d__Bacteria; p__Firmicutes_D; c__Bacilli; o__Lactobacillales; f__Lactobacillaceae; g__Lactobacillus; s__unidentified_Lactobacillus
ASV_397	0	20	0	0	0	0	106	61	52	0	0	0	0	0	0	d__Bacteria; p__Bacteroidota; c__Bacteroidia; o__Bacteroidales; f__Muribaculaceae; g__CAG-873; s__CAG-873 sp011959565
ASV_398	13	0	0	1	0	0	19	70	23	0	0	0	15	0	16	d__Bacteria; p__Bacteroidota; c__Bacteroidia; o__Bacteroidales; f__Rikenellaceae; g__Alistipes_A; s__Alistipes_A_871400 excrementavium
ASV_399	0	68	0	0	0	0	29	0	0	0	0	0	68	0	0	d__Bacteria; p__Firmicutes_A; c__Clostridia; o__Oscillospirales; f__Ruminococcaceae; g__Ruminiclostridium_E; s__Ruminiclostridium_E siraeum
ASV_400	0	0	0	0	0	0	0	0	21	0	0	0	0	0	0	d__Bacteria; p__Firmicutes_A; c__Clostridia; o__Oscillospirales; f__Oscillospiraceae; g__unclassified_Oscillospiraceae; s__unclassified_Oscillospiraceae
ASV_401	17	55	108	37	0	0	0	0	0	0	0	0	0	0	0	d__Bacteria; p__Bacteroidota; c__Bacteroidia; o__Bacteroidales; f__Bacteroidaceae; g__Paraprevotella; s__unclassified_Paraprevotella
ASV_402	0	0	0	0	0	0	0	0	0	0	27	11	4	184	0	d__Bacteria; p__Firmicutes_C; c__Negativicutes; o__Veillonellales; f__Veillonellaceae; g__Veillonella_A; s__unclassified_Veillonella_A
ASV_403	0	0	0	0	0	116	10	58	0	0	0	0	0	0	0	d__Bacteria; p__Firmicutes_A; c__Clostridia; o__Oscillospirales; f__Oscillospiraceae; g__Intestinimonas; s__Intestinimonas butyriciproducens
ASV_404	0	0	0	0	0	7	0	0	0	0	26	0	164	0	0	d__Bacteria; p__Firmicutes_A; c__Clostridia; o__Lachnospirales; f__Lachnospiraceae; g__Kineothrix; s__Kineothrix sp000403275
ASV_405	0	0	0	0	0	5	0	0	0	0	0	0	0	0	0	d__Bacteria; p__Firmicutes_A; c__Clostridia; o__Lachnospirales; f__Lachnospiraceae; g__Kineothrix; s__Kineothrix sp000403275
ASV_406	0	0	0	0	0	4	0	28	0	0	173	0	0	0	0	d__Bacteria; p__Proteobacteria; c__Gammaproteobacteria; o__Xanthomonadales; f__Xanthomonadaceae; g__CU05-9; s__CU05-9 sp007556525
ASV_407	0	11	0	0	0	0	0	0	20	0	0	0	126	27	17	d__Bacteria; p__Firmicutes_A; c__Clostridia; o__Oscillospirales; f__Oscillospiraceae; g__Lawsonibacter; s__unclassified_Lawsonibacter
ASV_408	0	7	0	30	0	0	0	40	0	17	0	5	0	6	0	d__Bacteria; p__Firmicutes_A; c__Clostridia; o__Oscillospirales; f__Ruminococcaceae; g__Ruminococcus_C; s__Ruminococcus_C_59129 flavefaciens_F
ASV_409	0	0	0	0	0	224	0	0	0	0	0	0	0	0	0	d__Bacteria; p__Bacteroidota; c__Bacteroidia; o__Bacteroidales; f__Bacteroidaceae; g__Phocaeicola_A; s__Phocaeicola_A_858004 sartorii
ASV_410	0	0	0	0	0	3	5	11	39	21	0	30	11	4	0	d__Bacteria; p__Bacteroidota; c__Bacteroidia; o__Bacteroidales; f__Muribaculaceae; g__UBA7173; s__UBA7173 sp004102805
ASV_411	0	0	0	0	6	20	5	15	32	19	0	8	0	0	11	d__Bacteria; p__Actinobacteriota; c__Coriobacteriia; o__Coriobacteriales; f__Eggerthellaceae; g__UBA9715; s__UBA9715 sp902781245
ASV_412	0	0	0	0	0	4	8	40	0	32	79	0	0	4	0	d__Bacteria; p__Actinobacteriota; c__Actinomycetia; o__Actinomycetales; f__Brevibacteriaceae; g__Brevibacterium; s__Brevibacterium senegalense
ASV_413	14	8	2	0	6	0	20	26	11	31	0	0	14	0	32	d__Bacteria; p__Bacteroidota; c__Bacteroidia; o__Bacteroidales; f__Muribaculaceae; g__UBA7173; s__UBA7173 sp002491305
ASV_414	0	68	0	0	5	0	0	0	0	0	24	0	0	0	86	d__Bacteria; p__Firmicutes_A; c__Clostridia; o__Oscillospirales; f__Acutalibacteraceae; g__Eubacterium_R; s__Eubacterium_R sp011958665
ASV_415	0	0	0	0	0	31	0	0	0	0	98	0	0	0	0	d__Bacteria; p__Proteobacteria; c__Alphaproteobacteria; o__Rhizobiales_A; f__Rhizobiaceae_A; g__Paenochrobactrum; s__unclassified_Paenochrobactrum
ASV_416	0	0	0	0	0	0	0	0	0	0	0	0	0	0	0	d__Bacteria; p__Firmicutes_A; c__Clostridia; o__Christensenellales; f__CAG-138; g__PeH17; s__PeH17 sp000435055
ASV_417	0	0	0	0	68	0	0	0	100	0	0	39	0	0	25	d__Bacteria; p__Firmicutes_A; c__Clostridia; o__UBA1381; f__UBA1381; g__CAG-41; s__CAG-41 sp001941225
ASV_418	0	0	18	0	0	0	35	0	66	0	12	0	0	28	0	d__Bacteria; p__Firmicutes_A; c__Clostridia; o__Oscillospirales; f__Oscillospiraceae; g__Enterenecus; s__Enterenecus sp004560375
ASV_419	0	23	0	51	0	0	0	0	0	11	0	0	0	0	0	d__Bacteria; p__Firmicutes_A; c__Clostridia; o__Lachnospirales; f__Lachnospiraceae; g__CAG-95; s__unidentified_CAG-95
ASV_420	0	0	0	0	8	0	0	10	36	0	55	0	7	0	14	d__Bacteria; p__Firmicutes_A; c__Clostridia; o__Oscillospirales; f__Oscillospiraceae; g__Enterenecus; s__Enterenecus sp004560375
ASV_421	0	0	0	0	10	0	0	0	0	0	0	64	0	0	53	d__Bacteria; p__Firmicutes_A; c__Clostridia; o__Monoglobales; f__Monoglobaceae; g__Monoglobus; s__unidentified_Monoglobus
ASV_422	0	0	0	0	0	0	0	0	0	0	0	19	132	45	0	d__Bacteria; p__Firmicutes_A; c__Clostridia; o__Lachnospirales; f__Lachnospiraceae; g__Schaedlerella; s__unidentified_Schaedlerella
ASV_423	0	0	0	16	0	0	0	0	46	0	15	0	61	0	0	d__Bacteria; p__Firmicutes_A; c__Clostridia; o__Lachnospirales; f__Lachnospiraceae; g__Eubacterium_F; s__Eubacterium_F sp000687695
ASV_424	0	0	0	0	0	27	0	0	2	0	0	0	3	0	0	d__Bacteria; p__Firmicutes_A; c__Clostridia; o__Oscillospirales; f__Acutalibacteraceae; g__UBA737; s__UBA737 sp900547445
ASV_425	4	28	5	5	14	0	0	0	0	0	41	18	34	39	11	d__Bacteria; p__Bacteroidota; c__Bacteroidia; o__Bacteroidales; f__Rikenellaceae; g__Alistipes_A; s__Alistipes_A_871400 sp002362235
ASV_426	0	0	0	0	0	7	0	17	0	22	0	0	0	0	0	d__Bacteria; p__Bacteroidota; c__Bacteroidia; o__Bacteroidales; f__UBA932; g__Cryptobacteroides; s__Cryptobacteroides sp009774765
ASV_427	0	0	0	0	0	0	31	0	29	28	36	0	0	22	35	d__Bacteria; p__Firmicutes_A; c__Clostridia; o__Peptostreptococcales; f__Peptostreptococcaceae; g__Romboutsia_B; s__Romboutsia_B ilealis
ASV_428	0	0	0	0	0	0	21	10	34	10	9	46	0	6	36	d__Bacteria; p__Firmicutes_A; c__Clostridia; o__Peptostreptococcales; f__Anaerovoracaceae; g__unclassified_Anaerovoracaceae; s__unclassified_Anaerovoracaceae
ASV_429	0	12	15	8	0	22	7	12	0	0	10	3	20	49	0	d__Bacteria; p__Bacteroidota; c__Bacteroidia; o__Bacteroidales; f__Bacteroidaceae; g__Bacteroides_H; s__Bacteroides_H acidifaciens
ASV_430	0	0	17	0	66	15	0	20	0	0	0	41	25	19	0	d__Bacteria; p__Patescibacteria; c__Saccharimonadia; o__Saccharimonadales; f__Nanosyncoccaceae; g__Nanosyncoccus; s__Nanosyncoccus sp003979185
ASV_431	0	0	0	0	0	0	0	82	0	0	0	0	31	0	15	d__Bacteria; p__Firmicutes_A; c__Clostridia; o__Oscillospirales; f__Oscillospiraceae; g__Enterenecus; s__unidentified_Enterenecus
ASV_432	0	0	0	0	10	0	0	0	0	0	0	0	0	0	66	d__Bacteria; p__Firmicutes_A; c__Clostridia; o__Oscillospirales; f__Oscillospiraceae; g__Lawsonibacter; s__Lawsonibacter asaccharolyticus
ASV_433	0	76	0	9	0	0	0	0	0	0	0	13	104	0	0	d__Bacteria; p__Firmicutes_A; c__Clostridia; o__Oscillospirales; f__Oscillospiraceae; g__Dysosmobacter; s__Dysosmobacter sp000403435
ASV_434	15	48	110	20	0	0	0	0	0	0	0	0	0	0	0	d__Bacteria; p__Bacteroidota; c__Bacteroidia; o__Bacteroidales; f__Bacteroidaceae; g__Paraprevotella; s__unclassified_Paraprevotella
ASV_435	0	0	0	0	109	0	0	29	10	0	0	40	0	0	31	d__Bacteria; p__Firmicutes_A; c__Clostridia; o__TANB77; f__CAG-508; g__CAG-269; s__CAG-269 sp000431335
ASV_436	0	0	0	15	0	0	56	0	10	0	0	21	15	58	5	d__Bacteria; p__Firmicutes_A; c__Clostridia; o__Lachnospirales; f__Lachnospiraceae; g__1XD42-69; s__1XD42-69 sp003612565
ASV_437	0	0	11	0	0	0	0	24	21	0	14	6	0	0	0	d__Bacteria; p__Firmicutes_A; c__Clostridia; o__Oscillospirales; f__Oscillospiraceae; g__Evtepia; s__unidentified_Evtepia
ASV_438	0	9	0	0	0	9	0	0	0	0	0	28	57	61	13	d__Bacteria; p__Firmicutes_A; c__Clostridia; o__Oscillospirales; f__Ruminococcaceae; g__Ruminiclostridium_E; s__Ruminiclostridium_E siraeum
ASV_439	0	0	0	109	0	0	35	0	0	0	0	0	0	0	0	d__Bacteria; p__Firmicutes_A; c__Clostridia; o__Lachnospirales; f__Lachnospiraceae; g__unclassified_Lachnospiraceae; s__unclassified_Lachnospiraceae
ASV_440	4	0	0	0	0	0	0	0	0	11	0	0	0	0	0	d__Bacteria; p__Firmicutes_A; c__Clostridia; o__Lachnospirales; f__Lachnospiraceae; g__unclassified_Lachnospiraceae; s__unclassified_Lachnospiraceae
ASV_441	0	0	0	0	0	21	12	0	0	56	0	0	3	0	0	d__Bacteria; p__Firmicutes_A; c__Clostridia; o__TANB77; f__CAG-508; g__UMGS1994; s__unidentified_UMGS1994
ASV_442	0	0	18	0	39	0	0	10	0	14	0	0	80	0	16	d__Bacteria; p__Firmicutes_A; c__Clostridia; o__TANB77; f__CAG-508; g__CAG-269; s__CAG-269 sp000431335
ASV_443	0	0	2	16	26	0	26	0	0	0	39	0	17	0	0	d__Bacteria; p__Firmicutes_A; c__Clostridia; o__TANB77; f__CAG-508; g__CAG-269; s__CAG-269 sp000431335
ASV_444	0	0	5	0	21	0	0	0	0	35	0	0	0	128	0	d__Bacteria; p__Firmicutes_D; c__Bacilli; o__Acholeplasmatales; f__Anaeroplasmataceae; g__Pelethenecus; s__unidentified_Pelethenecus
ASV_445	0	24	0	0	0	0	0	0	0	0	0	0	0	0	187	d__Bacteria; p__Firmicutes_A; c__Clostridia; o__Lachnospirales; f__Lachnospiraceae; g__UBA3282; s__UBA3282 sp003611805
ASV_446	0	0	0	0	0	0	2	9	21	0	12	0	0	0	59	d__Bacteria; p__Desulfobacterota_I; c__Desulfovibrionia; o__Desulfovibrionales; f__Desulfovibrionaceae; g__Mailhella; s__Mailhella massiliensis
ASV_447	0	4	0	8	0	6	0	0	0	0	0	0	6	0	0	d__Bacteria; p__Firmicutes_A; c__Clostridia; o__UBA1381; f__UBA1381; g__CAG-41; s__CAG-41 sp001941225
ASV_448	0	0	0	0	186	0	0	0	0	0	0	0	0	0	0	d__Bacteria; p__Firmicutes_A; c__Clostridia; o__Oscillospirales; f__Ruminococcaceae; g__UBA1394; s__unidentified_UBA1394
ASV_449	0	0	0	0	0	200	0	0	0	0	0	0	0	0	0	d__Bacteria; p__Firmicutes_A; c__Clostridia; o__Oscillospirales; f__Ruminococcaceae; g__Ruminococcus_D; s__Ruminococcus_D sp900119155
ASV_450	5	39	0	36	0	0	30	0	11	0	0	0	0	0	10	d__Bacteria; p__Firmicutes_A; c__Clostridia; o__TANB77; f__CAG-508; g__CAG-269; s__unidentified_CAG-269
ASV_451	0	0	0	0	0	0	0	3	0	0	0	0	27	0	0	d__Bacteria; p__Firmicutes_A; c__Clostridia; o__Lachnospirales; f__Lachnospiraceae; g__unclassified_Lachnospiraceae; s__unclassified_Lachnospiraceae
ASV_452	0	0	0	0	0	0	0	0	0	0	0	13	99	0	34	d__Bacteria; p__Firmicutes_A; c__Clostridia; o__Oscillospirales; f__Ruminococcaceae; g__Ruminiclostridium_E; s__Ruminiclostridium_E siraeum
ASV_453	0	0	0	0	0	29	0	0	0	0	0	0	0	0	0	d__Bacteria; p__Firmicutes_D; c__Bacilli; o__Lactobacillales; f__Lactobacillaceae; g__Limosilactobacillus; s__unclassified_Limosilactobacillus
ASV_454	18	0	0	33	25	35	9	0	4	0	0	6	0	0	0	d__Bacteria; p__Firmicutes_A; c__Clostridia; o__TANB77; f__CAG-508; g__CAG-273; s__unidentified_CAG-273
ASV_455	0	27	0	0	12	0	58	24	9	0	0	0	0	32	10	d__Bacteria; p__Firmicutes_A; c__Clostridia; o__TANB77; f__CAG-508; g__CAG-269; s__CAG-269 sp000431335
ASV_456	0	0	0	0	0	0	0	181	0	11	0	0	0	0	0	d__Bacteria; p__Firmicutes_D; c__Bacilli; o__Acholeplasmatales; f__Anaeroplasmataceae; g__Pelethenecus; s__unidentified_Pelethenecus
ASV_457	8	45	13	0	0	0	28	0	0	0	17	51	0	0	0	d__Bacteria; p__Firmicutes_A; c__Clostridia; o__TANB77; f__CAG-508; g__UMGS1994; s__UMGS1994 sp900553945
ASV_458	0	7	0	0	0	0	0	49	0	11	0	0	0	0	35	d__Bacteria; p__Firmicutes_A; c__Clostridia; o__Oscillospirales; f__Oscillospiraceae; g__Enterenecus; s__unidentified_Enterenecus
ASV_459	0	0	0	0	0	14	0	0	85	0	10	27	0	0	18	d__Bacteria; p__Firmicutes_A; c__Clostridia; o__Oscillospirales; f__Oscillospiraceae; g__Enterenecus; s__Enterenecus sp004560375
ASV_460	0	4	0	0	8	6	5	15	5	13	3	11	18	7	34	d__Bacteria; p__Firmicutes_A; c__Clostridia; o__Peptostreptococcales; f__Anaerovoracaceae; g__CAG-238; s__CAG-238 sp900542245
ASV_461	0	0	0	0	0	0	9	0	0	33	0	13	87	0	0	d__Bacteria; p__Firmicutes_A; c__Clostridia; o__Lachnospirales; f__Lachnospiraceae; g__Eubacterium_F; s__Eubacterium_F sp000687695
ASV_462	23	12	0	0	81	16	0	11	20	0	0	0	0	0	0	d__Bacteria; p__Firmicutes_A; c__Clostridia; o__TANB77; f__CAG-508; g__CAG-269; s__CAG-269 sp000431335
ASV_463	0	0	6	4	0	0	16	11	35	11	0	11	40	0	4	d__Bacteria; p__Firmicutes_A; c__Clostridia; o__Lachnospirales; f__Lachnospiraceae; g__Kineothrix; s__Kineothrix sp000403275
ASV_464	0	0	0	0	0	10	0	71	0	43	26	0	0	0	10	d__Bacteria; p__Firmicutes_A; c__Clostridia; o__Oscillospirales; f__Oscillospiraceae; g__Enterenecus; s__Enterenecus sp004560375
ASV_465	0	0	0	0	0	0	0	14	0	0	4	0	15	0	30	d__Bacteria; p__Firmicutes_A; c__Clostridia; o__Lachnospirales; f__Lachnospiraceae; g__Kineothrix; s__Kineothrix sp000403275
ASV_466	0	42	115	23	0	0	0	0	0	0	0	0	0	0	0	d__Bacteria; p__Bacteroidota; c__Bacteroidia; o__Bacteroidales; f__Bacteroidaceae; g__Paraprevotella; s__unclassified_Paraprevotella
ASV_467	0	0	34	0	0	0	21	0	0	0	31	0	0	0	0	d__Bacteria; p__Firmicutes_A; c__Clostridia; o__Lachnospirales; f__Lachnospiraceae; g__Eubacterium_F; s__Eubacterium_F sp000687695
ASV_468	0	5	0	3	3	12	0	30	8	17	28	0	0	0	33	d__Bacteria; p__Firmicutes_A; c__Clostridia; o__Oscillospirales; f__Oscillospiraceae; g__UBA2658; s__unidentified_UBA2658
ASV_469	0	0	0	0	11	0	0	0	0	0	0	198	0	0	0	d__Bacteria; p__Actinobacteriota; c__Actinomycetia; o__Mycobacteriales; f__Mycobacteriaceae; g__Corynebacterium; s__Corynebacterium stationis
ASV_470	0	0	0	0	0	0	0	0	0	0	0	0	0	75	0	d__Bacteria; p__Firmicutes_A; c__Clostridia; o__Lachnospirales; f__Lachnospiraceae; g__UBA3282; s__UBA3282 sp003611805
ASV_471	0	0	0	0	0	0	0	5	0	12	3	0	0	0	0	d__Bacteria; p__Firmicutes_A; c__Clostridia; o__Lachnospirales; f__Lachnospiraceae; g__unclassified_Lachnospiraceae; s__unclassified_Lachnospiraceae
ASV_472	0	0	0	0	0	0	0	0	62	0	0	109	0	0	0	d__Bacteria; p__Firmicutes_A; c__Clostridia; o__Lachnospirales; f__Lachnospiraceae; g__CAG-510; s__unidentified_CAG-510
ASV_473	0	0	0	0	0	0	0	0	0	0	0	0	0	0	0	d__Bacteria; p__Firmicutes_D; c__Bacilli; o__Lactobacillales; f__Lactobacillaceae; g__Limosilactobacillus; s__unclassified_Limosilactobacillus
ASV_474	4	10	0	34	0	6	13	3	6	35	16	0	7	0	0	d__Bacteria; p__Bacteroidota; c__Bacteroidia; o__Bacteroidales; f__Muribaculaceae; g__CAG-485; s__CAG-485 sp002493045
ASV_475	0	0	0	0	0	0	0	0	0	0	0	0	0	0	0	d__Bacteria; p__Firmicutes_A; c__Clostridia; o__Oscillospirales; f__Oscillospiraceae; g__unclassified_Oscillospiraceae; s__unclassified_Oscillospiraceae
ASV_476	0	0	0	5	5	0	0	3	6	0	19	7	10	23	71	d__Bacteria; p__Firmicutes_A; c__Clostridia; o__Lachnospirales; f__Lachnospiraceae; g__CAG-317; s__unidentified_CAG-317
ASV_477	0	0	5	0	0	0	9	11	0	12	37	0	0	0	21	d__Bacteria; p__Firmicutes_A; c__Clostridia; o__Oscillospirales; f__Oscillospiraceae; g__Enterenecus; s__unidentified_Enterenecus
ASV_478	0	11	0	0	15	33	0	0	0	0	30	42	0	0	0	d__Bacteria; p__Firmicutes_A; c__Clostridia; o__TANB77; f__CAG-508; g__UMGS1994; s__UMGS1994 sp900553945
ASV_479	0	15	27	8	8	10	0	27	5	0	9	0	4	5	8	d__Bacteria; p__Bacteroidota; c__Bacteroidia; o__Bacteroidales; f__Bacteroidaceae; g__Bacteroides_H; s__Bacteroides_H uniformis
ASV_480	0	0	0	0	0	0	0	0	0	0	0	197	0	0	0	d__Bacteria; p__Firmicutes_A; c__Clostridia; o__Lachnospirales; f__Lachnospiraceae; g__UBA3282; s__UBA3282 sp003611805
ASV_481	0	0	0	0	0	0	0	0	0	0	0	0	0	7	120	d__Bacteria; p__Firmicutes_A; c__Clostridia; o__Lachnospirales; f__Lachnospiraceae; g__Schaedlerella; s__unclassified_Schaedlerella
ASV_482	3	11	6	0	8	2	17	18	6	7	3	6	13	14	8	d__Bacteria; p__Firmicutes_D; c__Bacilli; o__Erysipelotrichales; f__Erysipelotrichaceae; g__Holdemania; s__unidentified_Holdemania
ASV_483	0	0	0	0	0	0	3	40	0	6	88	4	0	5	0	d__Bacteria; p__Firmicutes_D; c__Bacilli; o__Lactobacillales; f__Aerococcaceae; g__Aerococcus; s__unclassified_Aerococcus
ASV_484	0	0	0	0	6	0	13	4	17	2	37	21	14	0	0	d__Bacteria; p__Firmicutes_A; c__Clostridia; o__Oscillospirales; f__Oscillospiraceae; g__Enterenecus; s__Enterenecus sp004560375
ASV_485	0	23	0	13	0	37	0	6	25	0	11	20	0	6	6	d__Bacteria; p__Firmicutes_A; c__Clostridia; o__TANB77; f__CAG-508; g__CAG-273; s__unidentified_CAG-273
ASV_486	0	0	0	0	0	0	0	0	0	0	0	42	0	0	89	d__Bacteria; p__Firmicutes_A; c__Clostridia; o__Lachnospirales; f__Lachnospiraceae; g__Eubacterium_F; s__Eubacterium_F sp000687695
ASV_487	0	0	6	0	0	0	0	0	0	0	0	0	0	0	0	d__Bacteria; p__Firmicutes_A; c__Clostridia; o__Lachnospirales; f__Lachnospiraceae; g__CAG-603; s__unidentified_CAG-603
ASV_488	0	8	0	0	0	0	74	0	0	0	0	0	0	0	0	d__Bacteria; p__Firmicutes_A; c__Clostridia; o__TANB77; f__CAG-508; g__CAG-273; s__CAG-273 sp003507395
ASV_489	0	0	0	0	0	80	103	0	0	0	0	0	0	0	0	d__Bacteria; p__Firmicutes_A; c__Clostridia; o__Oscillospirales; f__Oscillospiraceae; g__Lawsonibacter; s__unclassified_Lawsonibacter
ASV_490	0	5	0	0	0	6	7	18	25	20	23	12	9	0	32	d__Bacteria; p__Firmicutes_A; c__Clostridia; o__Oscillospirales; f__Oscillospiraceae; g__Limivicinus; s__Limivicinus sp002320035
ASV_491	9	12	0	3	0	0	0	0	0	0	0	5	1	125	0	d__Bacteria; p__Proteobacteria; c__Gammaproteobacteria; o__Enterobacterales_A; f__Pasteurellaceae; g__Rodentibacter_A; s__Rodentibacter_A_734545 ratti
ASV_492	0	0	0	0	0	17	0	28	0	28	0	0	8	4	0	d__Bacteria; p__Bacteroidota; c__Bacteroidia; o__Bacteroidales; f__Rikenellaceae; g__Alistipes_A; s__Alistipes_A_871400 senegalensis
ASV_493	0	0	0	0	0	0	0	0	32	0	34	23	31	28	0	d__Bacteria; p__Firmicutes_A; c__Clostridia; o__Oscillospirales; f__Oscillospiraceae; g__Lawsonibacter; s__unclassified_Lawsonibacter
ASV_494	0	11	0	0	0	44	14	9	0	0	13	0	0	0	15	d__Bacteria; p__Firmicutes_A; c__Clostridia; o__TANB77; f__CAG-508; g__CAG-269; s__CAG-269 sp000431335
ASV_495	11	13	9	0	0	15	10	11	0	0	10	0	11	26	0	d__Bacteria; p__Firmicutes_D; c__Bacilli; o__Lactobacillales; f__Streptococcaceae; g__Streptococcus; s__Streptococcus sp004570525
ASV_496	0	0	0	0	0	175	0	0	0	0	0	0	0	0	0	d__Bacteria; p__Firmicutes_D; c__Bacilli; o__RF39; f__UBA660; g__CAG-417; s__unidentified_CAG-417
ASV_497	0	0	0	0	0	16	0	2	0	0	102	0	0	4	0	d__Bacteria; p__Proteobacteria; c__Alphaproteobacteria; o__Rhizobiales_A; f__Rhizobiaceae_A; g__Falsochrobactrum; s__unclassified_Falsochrobactrum
ASV_498	0	0	4	14	53	0	0	0	0	0	0	0	0	22	59	d__Bacteria; p__Bacteroidota; c__Bacteroidia; o__Bacteroidales; f__Muribaculaceae; g__Duncaniella; s__Duncaniella sp001689575
ASV_499	0	0	0	0	0	0	0	160	0	0	0	0	0	0	0	d__Bacteria; p__Firmicutes_D; c__Bacilli; o__RF39; f__UBA660; g__UBA6985; s__UBA6985 sp900314465
ASV_500	0	0	0	0	0	0	0	104	36	0	0	0	16	0	19	d__Bacteria; p__Firmicutes_A; c__Clostridia; o__Oscillospirales; f__Oscillospiraceae; g__Evtepia; s__unidentified_Evtepia
ASV_501	26	94	53	0	0	0	0	0	0	0	0	0	0	0	0	d__Bacteria; p__Bacteroidota; c__Bacteroidia; o__Bacteroidales; f__Bacteroidaceae; g__Prevotella; s__Prevotella sp004792655
ASV_502	0	0	0	0	0	13	0	19	0	0	0	24	24	0	26	d__Bacteria; p__Firmicutes_D; c__Bacilli; o__RF39; f__UBA660; g__UBA3789; s__unidentified_UBA3789
ASV_503	0	0	0	0	0	0	0	0	0	0	0	0	62	100	0	d__Bacteria; p__Firmicutes_A; c__Clostridia; o__Lachnospirales; f__Lachnospiraceae; g__Eubacterium_J; s__Eubacterium_J plexicaudatum
ASV_504	0	0	0	0	0	0	0	0	0	0	0	0	0	84	72	d__Bacteria; p__Firmicutes_A; c__Clostridia; o__Lachnospirales; f__Lachnospiraceae; g__unclassified_Lachnospiraceae; s__unclassified_Lachnospiraceae
ASV_505	0	0	0	0	0	0	0	18	0	0	92	0	18	0	0	d__Bacteria; p__Actinobacteriota; c__Actinomycetia; o__Mycobacteriales; f__Mycobacteriaceae; g__Corynebacterium; s__Corynebacterium suranareeae
ASV_506	0	1	0	8	0	0	11	0	16	21	12	0	28	0	7	d__Bacteria; p__Firmicutes_A; c__Clostridia; o__Oscillospirales; f__Oscillospiraceae; g__CAG-83; s__CAG-83 sp900545585
ASV_507	0	12	0	0	0	17	0	0	0	0	12	27	21	0	13	d__Bacteria; p__Firmicutes_A; c__Clostridia; o__Oscillospirales; f__Ruminococcaceae; g__Ruminococcus_D; s__unidentified_Ruminococcus_D
ASV_508	0	0	0	0	0	0	0	0	78	30	0	80	0	0	0	d__Bacteria; p__Firmicutes_D; c__Bacilli; o__Lactobacillales; f__Lactobacillaceae; g__Lactobacillus; s__unclassified_Lactobacillus
ASV_509	0	0	0	0	0	0	0	0	0	0	0	0	0	14	0	d__Bacteria; p__Firmicutes_A; c__Clostridia; o__Lachnospirales; f__Lachnospiraceae; g__COE1; s__unclassified_COE1
ASV_510	0	0	0	0	0	10	0	0	0	0	0	0	16	0	13	d__Bacteria; p__Bacteroidota; c__Bacteroidia; o__Bacteroidales; f__UBA932; g__Cryptobacteroides; s__Cryptobacteroides sp009774765
ASV_511	0	0	0	0	0	8	0	0	0	0	9	0	0	13	57	d__Bacteria; p__Firmicutes_A; c__Clostridia; o__Lachnospirales; f__Lachnospiraceae; g__14-2; s__14-2 sp001940225
ASV_512	0	0	0	0	0	0	0	0	46	0	0	0	38	0	0	d__Bacteria; p__Firmicutes_A; c__Clostridia; o__Oscillospirales; f__Oscillospiraceae; g__Lawsonibacter; s__Lawsonibacter sp000492175
ASV_513	51	43	14	0	29	0	0	0	1	0	15	0	0	0	0	d__Bacteria; p__Bacteroidota; c__Bacteroidia; o__Bacteroidales; f__Bacteroidaceae; g__Prevotella; s__unclassified_Prevotella
ASV_514	11	0	0	29	11	24	0	0	16	0	0	0	37	9	0	d__Bacteria; p__Firmicutes_A; c__Clostridia; o__TANB77; f__CAG-508; g__CAG-273; s__CAG-273 sp003507395
ASV_515	0	0	0	0	11	50	0	0	0	0	0	0	0	0	0	d__Bacteria; p__Bacteroidota; c__Bacteroidia; o__Bacteroidales; f__Muribaculaceae; g__UBA3263; s__UBA3263 sp001689615
ASV_516	0	0	0	0	0	0	0	0	0	0	0	0	0	0	0	d__Bacteria; p__Firmicutes_A; c__Clostridia; o__TANB77; f__CAG-508; g__CAG-269; s__unidentified_CAG-269
ASV_517	0	0	0	0	0	0	0	0	0	0	0	0	150	0	0	d__Bacteria; p__Firmicutes_A; c__Clostridia; o__Lachnospirales; f__Lachnospiraceae; g__COE1; s__COE1 sp000403335
ASV_518	0	0	0	5	11	22	5	11	19	12	17	14	0	0	10	d__Bacteria; p__Firmicutes_A; c__Clostridia; o__Christensenellales; f__CAG-74; g__unclassified_CAG-74; s__unclassified_CAG-74
ASV_519	0	0	0	0	0	0	0	0	0	0	145	5	0	0	0	d__Bacteria; p__Firmicutes_D; c__Bacilli; o__Lactobacillales; f__Aerococcaceae; g__Jeotgalibaca; s__Jeotgalibaca arthritidis
ASV_520	0	0	0	0	0	0	25	84	0	0	24	0	0	0	0	d__Bacteria; p__Bacteroidota; c__Bacteroidia; o__Bacteroidales; f__Rikenellaceae; g__Alistipes_A; s__Alistipes_A_871400 excrementavium
ASV_521	0	24	0	20	0	6	0	0	41	0	9	6	8	0	0	d__Bacteria; p__Firmicutes_A; c__Clostridia; o__Lachnospirales; f__Lachnospiraceae; g__CAG-95; s__unidentified_CAG-95
ASV_522	11	15	8	4	8	0	0	11	16	21	0	7	10	14	0	d__Bacteria; p__Bacteroidota; c__Bacteroidia; o__Bacteroidales; f__Muribaculaceae; g__CAG-485; s__CAG-485 sp002493045
ASV_523	0	0	0	0	0	0	0	0	0	0	0	0	49	104	0	d__Bacteria; p__Firmicutes_A; c__Clostridia; o__Lachnospirales; f__Lachnospiraceae; g__Eubacterium_J; s__Eubacterium_J plexicaudatum
ASV_524	0	0	0	11	0	0	0	0	0	0	23	35	0	0	57	d__Bacteria; p__Firmicutes_D; c__Bacilli; o__Lactobacillales; f__Streptococcaceae; g__Streptococcus; s__Streptococcus sp004570525
ASV_525	7	28	4	20	0	5	8	7	3	13	0	6	0	14	11	d__Bacteria; p__Actinobacteriota; c__Actinomycetia; o__Actinomycetales; f__Micrococcaceae; g__Rothia; s__Rothia terrae
ASV_526	0	87	0	0	0	0	0	0	0	0	0	0	14	0	39	d__Bacteria; p__Firmicutes_A; c__Clostridia; o__Lachnospirales; f__Lachnospiraceae; g__UBA3282; s__UBA3282 sp003611805
ASV_527	80	27	42	0	0	0	0	0	0	0	0	0	0	0	0	d__Bacteria; p__Bacteroidota; c__Bacteroidia; o__Bacteroidales; f__Muribaculaceae; g__unclassified_Muribaculaceae; s__unclassified_Muribaculaceae
ASV_528	21	26	14	0	22	0	0	23	0	26	0	0	0	0	0	d__Bacteria; p__Bacteroidota; c__Bacteroidia; o__Bacteroidales; f__Muribaculaceae; g__unclassified_Muribaculaceae; s__unclassified_Muribaculaceae
ASV_529	0	45	5	0	0	0	53	0	43	0	0	0	0	0	0	d__Bacteria; p__Firmicutes_A; c__Clostridia; o__Lachnospirales; f__Lachnospiraceae; g__CAG-95; s__CAG-95 sp000403495
ASV_530	0	0	0	0	0	0	0	0	0	0	0	0	0	0	0	d__Bacteria; p__Firmicutes_A; c__Clostridia; o__Lachnospirales; f__Lachnospiraceae; g__Kineothrix; s__Kineothrix sp000403275
ASV_531	0	0	0	0	0	0	0	49	0	0	0	0	0	0	19	d__Bacteria; p__Firmicutes_A; c__Clostridia; o__Oscillospirales; f__Oscillospiraceae; g__unclassified_Oscillospiraceae; s__unclassified_Oscillospiraceae
ASV_532	0	65	14	12	21	21	7	0	0	0	0	0	0	0	0	d__Bacteria; p__Firmicutes_A; c__Clostridia; o__TANB77; f__CAG-508; g__CAG-273; s__unidentified_CAG-273
ASV_533	0	0	0	0	0	0	0	0	0	0	0	0	0	0	167	d__Bacteria; p__Firmicutes_A; c__Clostridia; o__Lachnospirales; f__Lachnospiraceae; g__UBA3282; s__UBA3282 sp003611805
ASV_534	14	56	26	0	53	0	0	0	0	0	0	0	0	0	0	d__Bacteria; p__Firmicutes_A; c__Clostridia; o__TANB77; f__CAG-508; g__UMGS1994; s__UMGS1994 sp900553945
ASV_535	0	0	0	0	0	0	41	40	0	31	9	0	0	0	0	d__Bacteria; p__Firmicutes_A; c__Clostridia; o__Oscillospirales; f__Acutalibacteraceae; g__Acutalibacter; s__Acutalibacter timonensis
ASV_536	0	0	0	0	0	0	0	0	0	0	0	0	155	0	0	d__Bacteria; p__Bacteroidota; c__Bacteroidia; o__Bacteroidales; f__Marinifilaceae; g__Odoribacter; s__Odoribacter splanchnicus
ASV_537	0	0	0	0	0	0	0	16	47	0	43	0	0	0	25	d__Bacteria; p__Firmicutes_A; c__Clostridia; o__Oscillospirales; f__Oscillospiraceae; g__Evtepia; s__unidentified_Evtepia
ASV_538	0	25	0	0	13	0	0	0	0	9	0	58	52	0	0	d__Bacteria; p__Firmicutes_A; c__Clostridia; o__Lachnospirales; f__Lachnospiraceae; g__UBA3282; s__UBA3282 sp003611805
ASV_539	0	15	0	0	0	0	31	0	0	0	0	31	24	0	6	d__Bacteria; p__Firmicutes_A; c__Clostridia; o__Oscillospirales; f__Acutalibacteraceae; g__Acutalibacter; s__Acutalibacter sp009936055
ASV_540	0	0	0	60	20	0	0	0	0	0	0	0	0	0	0	d__Bacteria; p__Firmicutes_A; c__Clostridia; o__Oscillospirales; f__Oscillospiraceae; g__Faecousia; s__Faecousia sp000434635
ASV_541	0	0	0	0	73	0	35	0	0	0	0	28	0	0	0	d__Bacteria; p__Firmicutes_A; c__Clostridia; o__TANB77; f__CAG-508; g__CAG-269; s__CAG-269 sp000431335
ASV_542	0	0	0	0	0	23	0	5	0	0	64	0	4	0	0	d__Bacteria; p__Proteobacteria; c__Alphaproteobacteria; o__Rhizobiales_A; f__Devosiaceae; g__Pelagibacterium; s__Pelagibacterium sediminicola
ASV_543	0	0	0	0	0	0	0	0	0	0	27	38	0	0	0	d__Bacteria; p__Firmicutes_D; c__Bacilli; o__Erysipelotrichales; f__Erysipelotrichaceae; g__Allobaculum; s__unidentified_Allobaculum
ASV_544	0	0	0	15	0	25	25	17	28	0	0	0	0	0	0	d__Bacteria; p__Firmicutes_A; c__Clostridia; o__Oscillospirales; f__Oscillospiraceae; g__Limivicinus; s__Limivicinus sp002320035
ASV_545	0	0	0	1	0	9	6	27	13	3	10	0	10	5	0	d__Bacteria; p__Firmicutes_A; c__Clostridia; o__Oscillospirales; f__Oscillospiraceae; g__UBA2658; s__unclassified_UBA2658
ASV_546	0	16	0	13	6	0	14	35	30	0	4	0	27	8	0	d__Bacteria; p__Firmicutes_A; c__Clostridia; o__Oscillospirales; f__Acutalibacteraceae; g__unclassified_Acutalibacteraceae; s__unclassified_Acutalibacteraceae
ASV_547	0	0	0	0	0	22	0	0	0	0	53	0	0	0	0	d__Bacteria; p__Proteobacteria; c__Gammaproteobacteria; o__Burkholderiales; f__Burkholderiaceae_A; g__Paenalcaligenes; s__Paenalcaligenes hominis
ASV_548	0	0	5	0	0	8	0	4	3	26	15	0	46	0	12	d__Bacteria; p__Firmicutes_A; c__Clostridia; o__Oscillospirales; f__CAG-382; g__SFLA01; s__SFLA01 sp004553575
ASV_549	0	11	0	0	0	0	6	0	31	0	0	0	14	14	27	d__Bacteria; p__Firmicutes_A; c__Clostridia; o__Oscillospirales; f__Ruminococcaceae; g__Fournierella; s__Fournierella massiliensis
ASV_550	0	0	0	0	0	0	0	0	78	0	0	0	0	23	11	d__Bacteria; p__Firmicutes_A; c__Clostridia; o__Eubacteriales; f__Oscillospiraceae; g__Ructibacterium; s__unidentified_Ructibacterium
ASV_551	0	0	0	0	0	0	0	0	0	8	0	0	0	10	63	d__Bacteria; p__Firmicutes_A; c__Clostridia; o__Lachnospirales; f__Lachnospiraceae; g__Ventrimonas; s__unclassified_Ventrimonas
ASV_552	0	63	0	0	0	0	49	0	0	0	0	0	0	31	0	d__Bacteria; p__Firmicutes_A; c__Clostridia; o__Oscillospirales; f__Acutalibacteraceae; g__Eubacterium_R; s__unclassified_Eubacterium_R
ASV_553	0	0	0	0	0	0	45	0	21	47	0	0	0	29	0	d__Bacteria; p__Firmicutes_D; c__Bacilli; o__Lactobacillales; f__Lactobacillaceae; g__Limosilactobacillus; s__unclassified_Limosilactobacillus
ASV_554	0	0	0	0	0	0	0	0	0	0	15	0	0	0	24	d__Bacteria; p__Firmicutes_A; c__Clostridia; o__Oscillospirales; f__Oscillospiraceae; g__Evtepia; s__unidentified_Evtepia
ASV_555	0	0	0	0	0	0	0	0	0	0	0	93	0	0	16	d__Bacteria; p__Firmicutes_A; c__Clostridia; o__TANB77; f__CAG-508; g__CAG-269; s__CAG-269 sp000431335
ASV_556	5	8	0	2	0	0	0	0	10	0	49	0	0	7	0	d__Bacteria; p__Firmicutes_A; c__Clostridia; o__Oscillospirales; f__Oscillospiraceae; g__Enterenecus; s__unidentified_Enterenecus
ASV_557	0	0	0	12	0	3	0	0	0	21	13	0	43	0	0	d__Bacteria; p__Bacteroidota; c__Bacteroidia; o__Bacteroidales; f__Muribaculaceae; g__CAG-873; s__CAG-873 sp011959565
ASV_558	0	0	0	0	0	0	0	0	0	0	0	0	70	56	0	d__Bacteria; p__Firmicutes_A; c__Clostridia; o__Lachnospirales; f__Lachnospiraceae; g__unclassified_Lachnospiraceae; s__unclassified_Lachnospiraceae
ASV_559	0	0	0	0	0	24	56	37	0	0	0	0	19	0	0	d__Bacteria; p__Firmicutes_A; c__Clostridia; o__TANB77; f__CAG-508; g__UMGS1994; s__UMGS1994 sp900553945
ASV_560	6	3	37	66	0	0	0	0	0	0	17	4	0	0	0	d__Bacteria; p__Firmicutes_A; c__Clostridia; o__Lachnospirales; f__Lachnospiraceae; g__Blautia_A; s__unidentified_Blautia_A
ASV_561	0	15	0	6	0	1	0	30	14	8	16	12	6	4	3	d__Bacteria; p__Firmicutes_A; c__Clostridia; o__Oscillospirales; f__Oscillospiraceae; g__Evtepia; s__unidentified_Evtepia
ASV_562	0	14	3	2	7	0	0	7	0	6	8	8	16	14	28	d__Bacteria; p__Firmicutes_A; c__Clostridia; o__Christensenellales; f__CAG-74; g__SFMI01; s__SFMI01 sp004556155
ASV_563	0	0	0	0	8	0	0	0	14	0	0	0	80	0	0	d__Bacteria; p__Firmicutes_A; c__Clostridia; o__Oscillospirales; f__Oscillospiraceae; g__Enterenecus; s__Enterenecus sp004560375
ASV_564	0	0	0	0	0	80	13	12	0	28	0	0	0	0	0	d__Bacteria; p__Firmicutes_A; c__Clostridia; o__TANB77; f__CAG-508; g__CAG-273; s__CAG-273 sp003507395
ASV_565	0	97	0	0	0	34	0	0	0	0	0	0	0	0	0	d__Bacteria; p__Firmicutes_A; c__Clostridia; o__TANB77; f__CAG-508; g__CAG-269; s__CAG-269 sp000431335
ASV_566	0	10	10	13	40	0	0	0	0	25	0	10	23	0	0	d__Bacteria; p__Bacteroidota; c__Bacteroidia; o__Bacteroidales; f__Rikenellaceae; g__Alistipes_A; s__unclassified_Alistipes_A
ASV_567	0	11	0	59	0	0	9	0	59	0	0	4	0	4	0	d__Bacteria; p__Firmicutes_A; c__Clostridia; o__Oscillospirales; f__Ruminococcaceae; g__Ruthenibacterium; s__unidentified_Ruthenibacterium
ASV_568	0	10	4	4	0	3	0	18	0	35	0	0	24	26	0	d__Bacteria; p__Bacteroidota; c__Bacteroidia; o__Bacteroidales; f__Muribaculaceae; g__UBA7173; s__UBA7173 sp002491305
ASV_569	0	0	0	0	0	0	0	19	0	0	0	0	15	0	59	d__Bacteria; p__Firmicutes_A; c__Clostridia; o__Oscillospirales; f__Oscillospiraceae; g__Evtepia; s__unidentified_Evtepia
ASV_570	0	0	16	0	7	61	0	14	0	0	0	0	0	0	0	d__Bacteria; p__Firmicutes_A; c__Clostridia; o__TANB77; f__CAG-508; g__CAG-273; s__CAG-273 sp003507395
ASV_571	0	28	12	11	5	8	6	11	5	7	8	10	0	0	0	d__Bacteria; p__Firmicutes_A; c__Clostridia; o__Acetivibrionales; f__DSM-8532; g__Thermoclostridium_A; s__unidentified_Thermoclostridium_A
ASV_572	0	13	0	0	20	7	10	0	14	15	6	0	31	7	17	d__Bacteria; p__Firmicutes_A; c__Clostridia; o__Lachnospirales; f__Lachnospiraceae; g__unclassified_Lachnospiraceae; s__unclassified_Lachnospiraceae
ASV_573	0	0	3	0	0	0	15	0	21	0	0	0	0	0	0	d__Bacteria; p__Firmicutes_A; c__Clostridia; o__TANB77; f__CAG-508; g__UMGS1994; s__UMGS1994 sp900553945
ASV_574	0	22	0	0	0	0	0	0	0	0	0	0	0	67	0	d__Bacteria; p__Firmicutes_A; c__Clostridia; o__Oscillospirales; f__Oscillospiraceae; g__Faecousia; s__Faecousia sp000434635
ASV_575	0	0	71	0	11	0	0	0	10	0	19	2	0	0	0	d__Bacteria; p__Firmicutes_A; c__Clostridia; o__Oscillospirales; f__Oscillospiraceae; g__Faecousia; s__Faecousia sp000434635
ASV_576	0	6	4	0	0	16	0	0	8	0	0	0	10	0	14	d__Bacteria; p__Firmicutes_A; c__Clostridia; o__Peptostreptococcales; f__unclassified_Peptostreptococcales; g__unclassified_Peptostreptococcales; s__unclassified_Peptostreptococcales
ASV_577	0	11	0	0	0	0	0	0	22	0	0	0	0	0	53	d__Bacteria; p__Firmicutes_A; c__Clostridia; o__Oscillospirales; f__Oscillospiraceae; g__unclassified_Oscillospiraceae; s__unclassified_Oscillospiraceae
ASV_578	0	0	0	20	9	19	16	0	0	0	10	0	9	0	11	d__Bacteria; p__Firmicutes_A; c__Clostridia; o__TANB77; f__CAG-508; g__CAG-273; s__unidentified_CAG-273
ASV_579	5	8	5	0	0	5	7	13	0	18	10	16	14	12	0	d__Bacteria; p__Bacteroidota; c__Bacteroidia; o__Bacteroidales; f__Muribaculaceae; g__CAG-873; s__CAG-873 sp011959565
ASV_580	0	13	0	0	0	0	0	10	14	0	0	18	19	0	14	d__Bacteria; p__Firmicutes_A; c__Clostridia; o__Oscillospirales; f__Oscillospiraceae; g__UBA2658; s__unidentified_UBA2658
ASV_581	0	76	23	28	0	0	0	0	0	0	0	0	0	0	0	d__Bacteria; p__Bacteroidota; c__Bacteroidia; o__Bacteroidales; f__Muribaculaceae; g__UBA3263; s__UBA3263 sp001689615
ASV_582	0	0	0	0	0	0	39	0	11	0	0	0	0	0	0	d__Bacteria; p__Firmicutes_A; c__Clostridia; o__TANB77; f__CAG-508; g__UMGS1994; s__UMGS1994 sp900553945
ASV_583	0	0	0	0	0	0	16	64	54	4	0	0	0	0	0	d__Bacteria; p__Actinobacteriota; c__Coriobacteriia; o__Coriobacteriales; f__Eggerthellaceae; g__unclassified_Eggerthellaceae; s__unclassified_Eggerthellaceae
ASV_584	0	30	0	0	0	7	0	0	17	0	0	33	22	0	7	d__Bacteria; p__Firmicutes_A; c__Clostridia; o__TANB77; f__CAG-508; g__CAG-269; s__unidentified_CAG-269
ASV_585	26	13	42	0	19	0	0	0	0	0	0	0	10	0	0	d__Bacteria; p__Bacteroidota; c__Bacteroidia; o__Bacteroidales; f__Bacteroidaceae; g__Prevotella; s__Prevotella sp004792655
ASV_586	13	29	7	5	0	25	44	0	0	0	0	0	0	0	0	d__Bacteria; p__Firmicutes_A; c__Clostridia; o__TANB77; f__CAG-508; g__CAG-273; s__CAG-273 sp003507395
ASV_587	0	0	0	0	0	0	0	27	7	89	0	0	0	0	0	d__Bacteria; p__Firmicutes_A; c__Clostridia; o__Oscillospirales; f__Acutalibacteraceae; g__unclassified_Acutalibacteraceae; s__unclassified_Acutalibacteraceae
ASV_588	0	0	0	0	0	0	0	0	0	0	0	0	0	0	0	d__Bacteria; p__Firmicutes_A; c__Clostridia; o__Lachnospirales; f__Lachnospiraceae; g__Kineothrix; s__Kineothrix sp000403275
ASV_589	0	0	0	0	0	10	0	0	0	0	0	0	0	0	0	d__Bacteria; p__Firmicutes_A; c__Clostridia; o__TANB77; f__CAG-508; g__CAG-273; s__CAG-273 sp003507395
ASV_590	0	0	0	18	0	0	59	0	0	0	0	0	0	0	0	d__Bacteria; p__Firmicutes_A; c__Clostridia; o__Oscillospirales; f__Oscillospiraceae; g__Enterenecus; s__unclassified_Enterenecus
ASV_591	0	0	0	0	0	0	0	0	0	0	124	0	0	0	0	d__Bacteria; p__Firmicutes_A; c__Clostridia; o__TANB77; f__CAG-508; g__CAG-269; s__CAG-269 sp000431335
ASV_592	0	0	0	0	0	0	0	32	22	0	0	0	24	0	31	d__Bacteria; p__Desulfobacterota_I; c__Desulfovibrionia; o__Desulfovibrionales; f__Desulfovibrionaceae; g__Desulfovibrio_R; s__Desulfovibrio_R_446353 sp011039135
ASV_593	0	0	0	0	0	0	17	0	8	0	0	0	8	7	0	d__Bacteria; p__Firmicutes_A; c__Clostridia; o__Lachnospirales; f__Lachnospiraceae; g__Eubacterium_J; s__Eubacterium_J plexicaudatum
ASV_594	0	0	0	0	0	3	0	0	23	0	0	0	0	0	16	d__Bacteria; p__Firmicutes_A; c__Clostridia; o__Oscillospirales; f__Ruminococcaceae; g__Ruminiclostridium_E; s__Ruminiclostridium_E siraeum
ASV_595	0	10	0	0	0	10	0	0	0	0	24	9	0	0	17	d__Bacteria; p__Firmicutes_B; c__Peptococcia; o__Peptococcales; f__Peptococcaceae; g__Peptococcus; s__Peptococcus niger
ASV_596	0	0	0	0	0	1	0	0	0	0	16	7	40	39	0	d__Bacteria; p__Desulfobacterota_I; c__Desulfovibrionia; o__Desulfovibrionales; f__Desulfovibrionaceae; g__Mailhella; s__Mailhella massiliensis
ASV_597	0	4	0	0	7	0	0	27	20	0	0	26	4	3	6	d__Bacteria; p__Firmicutes_A; c__Clostridia; o__TANB77; f__CAG-508; g__CAG-273; s__CAG-273 sp003507395
ASV_598	0	0	0	2	0	19	3	14	10	0	0	17	0	0	0	d__Bacteria; p__Proteobacteria; c__Alphaproteobacteria; o__RF32; f__CAG-239; g__Scatocola; s__Scatocola sp902778645
ASV_599	0	0	0	0	0	20	0	0	0	0	0	0	0	0	0	d__Bacteria; p__Bacteroidota; c__Bacteroidia; o__Bacteroidales; f__Muribaculaceae; g__CAG-873; s__CAG-873 sp011959565
ASV_600	0	0	6	0	0	0	0	0	5	46	0	0	0	0	0	d__Bacteria; p__Firmicutes_A; c__Clostridia; o__Oscillospirales; f__Acutalibacteraceae; g__UBA6857; s__UBA6857 sp902792985
ASV_601	0	0	0	0	0	0	126	0	0	0	0	0	0	0	0	d__Bacteria; p__Firmicutes_A; c__Clostridia; o__TANB77; f__CAG-508; g__CAG-273; s__CAG-273 sp003507395
ASV_602	0	0	0	0	0	6	3	15	0	4	46	0	0	0	0	d__Bacteria; p__Bacteroidota; c__Bacteroidia; o__Flavobacteriales; f__Weeksellaceae; g__Weeksella; s__Weeksella massiliensis
ASV_603	5	0	0	0	0	0	0	18	0	0	30	0	33	0	0	d__Bacteria; p__Firmicutes_A; c__Clostridia; o__Oscillospirales; f__Oscillospiraceae; g__Evtepia; s__unidentified_Evtepia
ASV_604	0	0	0	0	0	0	0	0	0	0	0	122	0	7	0	d__Bacteria; p__Firmicutes_A; c__Clostridia; o__Oscillospirales; f__Ruminococcaceae; g__Ruminococcus_C; s__Ruminococcus_C_58660 sp000433635
ASV_605	0	0	0	0	0	0	0	28	24	52	0	0	0	29	0	d__Bacteria; p__Firmicutes_D; c__Bacilli; o__Lactobacillales; f__Lactobacillaceae; g__Limosilactobacillus; s__Limosilactobacillus reuteri
ASV_606	0	0	0	0	0	0	0	0	0	0	42	61	0	0	18	d__Bacteria; p__Firmicutes_D; c__Bacilli; o__Erysipelotrichales; f__Erysipelotrichaceae; g__Allobaculum; s__Allobaculum stercoricanis
ASV_607	0	0	0	0	0	0	0	0	0	0	77	0	0	0	17	d__Bacteria; p__Firmicutes_A; c__Clostridia; o__Oscillospirales; f__Oscillospiraceae; g__Enterenecus; s__Enterenecus sp004560375
ASV_608	0	0	0	36	0	0	0	0	0	0	21	25	0	16	0	d__Bacteria; p__Firmicutes_A; c__Clostridia; o__Lachnospirales; f__Lachnospiraceae; g__unclassified_Lachnospiraceae; s__unclassified_Lachnospiraceae
ASV_609	0	0	0	0	9	17	0	20	0	0	10	21	9	17	0	d__Bacteria; p__Patescibacteria; c__Saccharimonadia; o__Saccharimonadales; f__Nanosyncoccaceae; g__Nanosyncoccus; s__Nanosyncoccus sp003979185
ASV_610	9	10	20	0	12	0	0	0	0	0	9	0	49	11	0	d__Bacteria; p__Bacteroidota; c__Bacteroidia; o__Bacteroidales; f__Muribaculaceae; g__CAG-873; s__CAG-873 sp011959565
ASV_611	61	6	12	19	0	0	0	0	0	0	4	0	7	5	0	d__Bacteria; p__Bacteroidota; c__Bacteroidia; o__Bacteroidales; f__Bacteroidaceae; g__Prevotella; s__Prevotella sp002251365
ASV_612	0	0	0	0	17	0	0	0	0	0	0	0	0	0	0	d__Bacteria; p__Patescibacteria; c__Saccharimonadia; o__Saccharimonadales; f__Nanosyncoccaceae; g__Nanosyncoccus; s__Nanosyncoccus sp003979185
ASV_613	0	0	17	24	0	0	22	0	68	0	0	0	0	0	0	d__Bacteria; p__Firmicutes_A; c__Clostridia; o__Lachnospirales; f__Lachnospiraceae; g__Lachnospira; s__unidentified_Lachnospira
ASV_614	9	0	0	12	4	0	0	10	9	0	44	7	3	0	7	d__Bacteria; p__Firmicutes_D; c__Bacilli; o__RF39; f__UBA660; g__CAG-302; s__unclassified_CAG-302
ASV_615	3	52	0	16	0	0	0	0	0	0	0	13	0	0	21	d__Bacteria; p__Firmicutes_A; c__Clostridia; o__Oscillospirales; f__Acutalibacteraceae; g__Acutalibacter; s__Acutalibacter timonensis
ASV_616	0	0	0	0	0	24	9	0	0	6	17	0	14	0	0	d__Bacteria; p__Actinobacteriota; c__Actinomycetia; o__Actinomycetales; f__Microbacteriaceae; g__unclassified_Microbacteriaceae; s__unclassified_Microbacteriaceae
ASV_617	0	0	2	0	0	9	0	20	3	24	8	0	0	0	5	d__Bacteria; p__Bacteroidota; c__Bacteroidia; o__Bacteroidales; f__Marinifilaceae; g__Odoribacter; s__Odoribacter splanchnicus
ASV_618	0	0	0	0	0	27	23	0	21	11	0	0	0	0	9	d__Bacteria; p__Patescibacteria; c__Saccharimonadia; o__Saccharimonadales; f__Nanosyncoccaceae; g__Nanosyncoccus; s__Nanosyncoccus sp003979185
ASV_619	0	0	31	0	32	0	0	25	0	0	0	0	0	0	0	d__Bacteria; p__Bacteroidota; c__Bacteroidia; o__Bacteroidales; f__Bacteroidaceae; g__Phocaeicola_A; s__Phocaeicola_A_858004 sartorii
ASV_620	0	0	0	0	0	10	17	0	0	0	58	0	0	0	0	d__Bacteria; p__Actinobacteriota; c__Actinomycetia; o__Actinomycetales; f__Micrococcaceae; g__Glutamicibacter; s__Glutamicibacter creatinolyticus
ASV_621	0	10	0	0	0	0	0	0	2	13	6	0	47	5	0	d__Bacteria; p__Firmicutes_A; c__Clostridia; o__Oscillospirales; f__Oscillospiraceae; g__unclassified_Oscillospiraceae; s__unclassified_Oscillospiraceae
ASV_622	0	0	0	0	0	16	0	11	0	0	0	43	43	0	0	d__Bacteria; p__Firmicutes_A; c__Clostridia; o__Lachnospirales; f__Lachnospiraceae; g__unclassified_Lachnospiraceae; s__unclassified_Lachnospiraceae
ASV_623	0	26	3	80	16	0	0	0	0	0	0	0	0	0	0	d__Bacteria; p__Bacteroidota; c__Bacteroidia; o__Bacteroidales; f__Muribaculaceae; g__CAG-485; s__CAG-485 sp002493045
ASV_624	0	35	0	0	0	6	0	9	0	5	16	0	9	3	9	d__Bacteria; p__Firmicutes_A; c__Clostridia; o__Oscillospirales; f__Ruminococcaceae; g__CAG-353; s__unidentified_CAG-353
ASV_625	7	11	0	0	33	0	12	0	0	0	11	13	0	0	15	d__Bacteria; p__Firmicutes_A; c__Clostridia; o__Christensenellales; f__unclassified_Christensenellales; g__unclassified_Christensenellales; s__unclassified_Christensenellales
ASV_626	0	0	0	0	0	33	22	38	17	0	0	0	7	0	0	d__Bacteria; p__Firmicutes_A; c__Clostridia; o__TANB77; f__CAG-508; g__CAG-269; s__CAG-269 sp000431335
ASV_627	0	0	0	12	0	0	0	0	0	0	0	0	0	0	52	d__Bacteria; p__Firmicutes_A; c__Clostridia; o__Lachnospirales; f__Lachnospiraceae; g__Kineothrix; s__Kineothrix sp000403275
ASV_628	0	0	0	0	0	0	88	0	0	0	0	0	0	0	0	d__Bacteria; p__Firmicutes_A; c__Clostridia; o__TANB77; f__CAG-508; g__CAG-273; s__CAG-273 sp003507395
ASV_629	0	0	0	0	0	0	0	0	0	0	2	12	92	0	0	d__Bacteria; p__Firmicutes_A; c__Clostridia; o__Oscillospirales; f__Ruminococcaceae; g__Phocea; s__unidentified_Phocea
ASV_630	0	0	0	0	0	0	0	0	0	0	0	0	0	0	29	d__Bacteria; p__Firmicutes_A; c__Clostridia; o__TANB77; f__CAG-508; g__UMGS1994; s__UMGS1994 sp900553945
ASV_631	0	0	14	11	13	0	0	3	6	4	12	7	10	21	0	d__Bacteria; p__Firmicutes_A; c__Clostridia; o__Oscillospirales; f__CAG-272; g__RUG13077; s__unidentified_RUG13077
ASV_632	0	16	2	0	3	0	0	0	18	0	5	11	0	0	5	d__Bacteria; p__Firmicutes_A; c__Clostridia; o__Lachnospirales; f__Lachnospiraceae; g__Kineothrix; s__Kineothrix sp000403275
ASV_633	0	8	0	0	0	7	0	32	0	21	0	0	0	8	4	d__Bacteria; p__Firmicutes_A; c__Clostridia; o__Oscillospirales; f__CAG-272; g__Avispirillum; s__unidentified_Avispirillum
ASV_634	0	0	0	9	0	0	0	0	0	0	51	40	0	0	9	d__Bacteria; p__Firmicutes_A; c__Clostridia; o__Christensenellales; f__GCA-900066905; g__GCA-900066905; s__unclassified_GCA-900066905
ASV_635	0	0	0	0	0	9	0	18	0	21	12	6	8	0	11	d__Bacteria; p__Firmicutes_A; c__Clostridia; o__SK-Y3; f__SK-Y3; g__Petroclostridium; s__unidentified_Petroclostridium
ASV_636	0	0	0	8	11	0	0	19	0	0	0	6	0	0	0	d__Bacteria; p__Firmicutes_A; c__Clostridia; o__Peptostreptococcales; f__Anaerovoracaceae; g__RUG11894; s__unidentified_RUG11894
ASV_637	0	31	35	0	0	30	0	0	0	0	0	0	0	0	0	d__Bacteria; p__Bacteroidota; c__Bacteroidia; o__Bacteroidales; f__Muribaculaceae; g__UBA3263; s__UBA3263 sp001689615
ASV_638	0	0	0	0	0	0	0	0	0	0	11	12	69	17	3	d__Bacteria; p__Firmicutes_B; c__Dehalobacteriia; o__Dehalobacteriales; f__Dehalobacteriaceae; g__Formimonas; s__Formimonas warabiya
ASV_639	0	0	0	0	0	0	0	0	0	0	0	0	0	0	90	d__Bacteria; p__Firmicutes_A; c__Clostridia; o__Lachnospirales; f__Lachnospiraceae; g__14-2; s__unidentified_14-2
ASV_640	14	0	0	0	0	0	15	70	0	0	0	0	0	0	0	d__Bacteria; p__Firmicutes_A; c__Clostridia; o__TANB77; f__CAG-508; g__CAG-273; s__unidentified_CAG-273
ASV_641	0	0	0	0	0	0	13	57	17	2	0	0	0	0	0	d__Bacteria; p__Proteobacteria; c__Gammaproteobacteria; o__Burkholderiales; f__Burkholderiaceae_A; g__Turicimonas; s__Turicimonas muris
ASV_642	0	11	0	0	0	5	7	0	8	0	20	0	22	0	0	d__Bacteria; p__Firmicutes_A; c__Clostridia; o__Oscillospirales; f__CAG-382; g__SFLA01; s__unidentified_SFLA01
ASV_643	0	13	0	0	0	0	0	0	0	0	0	0	2	0	50	d__Bacteria; p__Firmicutes_A; c__Clostridia; o__TANB77; f__CAG-508; g__CAG-793; s__CAG-793 sp000433915
ASV_644	0	0	0	0	0	0	0	0	0	0	0	0	0	89	0	d__Bacteria; p__Patescibacteria; c__Saccharimonadia; o__Saccharimonadales; f__Nanosyncoccaceae; g__Nanosyncoccus; s__Nanosyncoccus sp003979185
ASV_645	0	10	0	11	0	0	0	0	6	0	27	3	0	5	27	d__Bacteria; p__Firmicutes_A; c__Clostridia; o__Lachnospirales; f__Lachnospiraceae; g__Kineothrix; s__Kineothrix sp000403275
ASV_646	0	0	4	3	0	13	10	8	8	0	16	4	3	0	4	d__Bacteria; p__Bacteroidota; c__Bacteroidia; o__Bacteroidales; f__Tannerellaceae; g__Parabacteroides_B; s__Parabacteroides_B_862066 goldsteinii
ASV_647	0	0	0	0	0	21	0	0	0	0	36	0	0	0	0	d__Bacteria; p__Proteobacteria; c__Alphaproteobacteria; o__Rhizobiales_A; f__Rhizobiaceae_A; g__Falsochrobactrum; s__Falsochrobactrum ovis
ASV_648	0	31	0	0	0	9	0	0	0	7	0	0	23	23	0	d__Bacteria; p__Firmicutes_A; c__Clostridia; o__Oscillospirales; f__Oscillospiraceae; g__Dysosmobacter; s__Dysosmobacter sp000403435
ASV_649	0	0	0	13	0	0	0	0	0	0	0	0	42	10	0	d__Bacteria; p__Bacteroidota; c__Bacteroidia; o__Bacteroidales; f__Muribaculaceae; g__Duncaniella; s__unidentified_Duncaniella
ASV_650	0	0	0	0	0	106	0	0	0	0	0	0	0	0	0	d__Bacteria; p__Firmicutes_A; c__Clostridia; o__TANB77; f__CAG-508; g__UMGS1994; s__unidentified_UMGS1994
ASV_651	0	0	0	0	0	0	0	29	92	0	0	0	0	0	0	d__Bacteria; p__Firmicutes_D; c__Bacilli; o__Lactobacillales; f__Lactobacillaceae; g__Limosilactobacillus; s__Limosilactobacillus reuteri
ASV_652	0	0	0	0	0	0	0	0	129	0	0	0	0	0	0	d__Bacteria; p__Firmicutes_A; c__Clostridia; o__Oscillospirales; f__Ruminococcaceae; g__Ruminiclostridium_E; s__Ruminiclostridium_E siraeum
ASV_653	0	0	0	0	0	0	6	11	3	9	0	8	20	0	22	d__Bacteria; p__Firmicutes_A; c__Clostridia; o__Oscillospirales; f__Oscillospiraceae; g__Limivicinus; s__Limivicinus sp002320035
ASV_654	0	0	10	0	0	33	0	12	10	13	0	0	15	0	0	d__Bacteria; p__Bacteroidota; c__Bacteroidia; o__Bacteroidales; f__Muribaculaceae; g__unclassified_Muribaculaceae; s__unclassified_Muribaculaceae
ASV_655	0	0	0	0	0	14	0	0	0	0	0	0	0	8	0	d__Bacteria; p__Bacteroidota; c__Bacteroidia; o__Bacteroidales; f__Rikenellaceae; g__Alistipes_A; s__Alistipes_A_871400 excrementavium
ASV_656	0	0	58	0	43	0	0	0	0	0	0	0	0	0	0	d__Bacteria; p__Bacteroidota; c__Bacteroidia; o__Bacteroidales; f__Bacteroidaceae; g__Bacteroides_H; s__Bacteroides_H acidifaciens
ASV_657	0	0	0	0	0	0	14	69	0	19	0	0	0	0	0	d__Bacteria; p__Firmicutes_D; c__Bacilli; o__Lactobacillales; f__Vagococcaceae; g__Vagococcus_A; s__Vagococcus_A lutrae
ASV_658	0	0	0	0	0	7	15	35	0	4	2	10	0	0	0	d__Bacteria; p__Firmicutes_D; c__Bacilli; o__RF39; f__UBA660; g__unclassified_UBA660; s__unclassified_UBA660
ASV_659	0	0	0	21	0	0	0	0	0	0	0	95	0	0	0	d__Bacteria; p__Firmicutes_A; c__Clostridia; o__Lachnospirales; f__Lachnospiraceae; g__unclassified_Lachnospiraceae; s__unclassified_Lachnospiraceae
ASV_660	0	0	0	0	0	0	0	0	0	0	0	0	50	0	0	d__Bacteria; p__Firmicutes_D; c__Bacilli; o__Lactobacillales; f__Lactobacillaceae; g__Limosilactobacillus; s__Limosilactobacillus caviae
ASV_661	0	0	0	0	0	0	0	0	0	0	0	0	0	103	0	d__Bacteria; p__Firmicutes_D; c__Bacilli; o__Lactobacillales; f__Lactobacillaceae; g__Lactobacillus; s__Lactobacillus johnsonii
ASV_662	0	0	0	0	108	0	0	0	0	0	0	0	0	0	0	d__Bacteria; p__Firmicutes_A; c__Clostridia; o__Oscillospirales; f__Acutalibacteraceae; g__Eubacterium_R; s__unclassified_Eubacterium_R
ASV_663	0	6	0	0	0	0	0	0	16	0	84	0	0	0	0	d__Bacteria; p__Firmicutes_A; c__Clostridia; o__Oscillospirales; f__Oscillospiraceae; g__Evtepia; s__unidentified_Evtepia
ASV_664	0	0	0	0	0	0	0	0	0	0	29	0	18	0	0	d__Bacteria; p__Firmicutes_A; c__Clostridia; o__Oscillospirales; f__Oscillospiraceae; g__Enterenecus; s__Enterenecus sp004560375
ASV_665	61	0	0	21	0	0	0	0	0	0	18	0	8	0	0	d__Bacteria; p__Bacteroidota; c__Bacteroidia; o__Bacteroidales; f__Bacteroidaceae; g__Prevotella; s__Prevotella sp002251365
ASV_666	0	0	0	0	0	21	0	18	0	0	0	14	3	0	0	d__Bacteria; p__Proteobacteria; c__Gammaproteobacteria; o__Burkholderiales; f__Burkholderiaceae_A; g__Parasutterella; s__Parasutterella excrementihominis
ASV_667	0	0	0	0	0	0	0	0	0	18	31	0	0	0	35	d__Bacteria; p__Firmicutes_A; c__Clostridia; o__Lachnospirales; f__Lachnospiraceae; g__Roseburia; s__unclassified_Roseburia
ASV_668	0	0	0	3	0	0	8	12	0	4	10	5	23	8	9	d__Bacteria; p__Actinobacteriota; c__Coriobacteriia; o__Coriobacteriales; f__Eggerthellaceae; g__unclassified_Eggerthellaceae; s__unclassified_Eggerthellaceae
ASV_669	3	1	0	5	3	12	32	2	5	0	2	5	0	0	0	d__Bacteria; p__Firmicutes_B; c__Peptococcia; o__Peptococcales; f__BICA1-8; g__BICA1-8; s__unidentified_BICA1-8
ASV_670	0	0	0	0	0	0	0	0	3	80	0	5	14	5	0	d__Bacteria; p__Desulfobacterota_I; c__Desulfovibrionia; o__Desulfovibrionales; f__Desulfovibrionaceae; g__Desulfovibrio_R; s__Desulfovibrio_R_446353 fairfieldensis
ASV_671	0	35	0	0	0	23	0	0	0	12	0	0	0	0	0	d__Bacteria; p__Firmicutes_A; c__Clostridia; o__Lachnospirales; f__Lachnospiraceae; g__Eubacterium_F; s__Eubacterium_F sp000687695
ASV_672	16	0	11	0	7	0	0	5	0	0	11	4	0	0	0	d__Bacteria; p__Bacteroidota; c__Bacteroidia; o__Bacteroidales; f__Bacteroidaceae; g__Bacteroides_H; s__Bacteroides_H eggerthii
ASV_673	0	14	0	0	0	0	0	0	0	0	5	82	0	0	0	d__Bacteria; p__Patescibacteria; c__Saccharimonadia; o__Saccharimonadales; f__Nanosyncoccaceae; g__Nanosyncoccus; s__Nanosyncoccus sp003979185
ASV_674	0	7	0	2	5	15	2	16	11	11	0	0	15	0	0	d__Bacteria; p__Firmicutes_A; c__Clostridia; o__Caldicoprobacterales; f__Xylanivirgaceae; g__Xylanivirga; s__unidentified_Xylanivirga
ASV_675	0	0	0	0	0	0	0	0	0	0	0	0	0	0	58	d__Bacteria; p__Firmicutes_A; c__Clostridia; o__Lachnospirales; f__Lachnospiraceae; g__CAG-194; s__CAG-194 sp000432915
ASV_676	0	0	0	0	0	40	15	0	33	0	0	0	0	0	0	d__Bacteria; p__Firmicutes_D; c__Bacilli; o__RF39; f__UBA660; g__RUG12438; s__RUG12438 sp902801685
ASV_677	0	0	32	0	34	0	0	0	0	0	0	0	0	0	0	d__Bacteria; p__Firmicutes_A; c__Clostridia; o__Oscillospirales; f__Ruminococcaceae; g__Ruminococcus_C; s__unclassified_Ruminococcus_C
ASV_678	0	0	0	0	0	80	0	0	0	0	0	0	0	0	0	d__Bacteria; p__Firmicutes_A; c__Clostridia; o__Lachnospirales; f__Lachnospiraceae; g__UBA3282; s__UBA3282 sp003611805
ASV_679	0	11	0	0	10	0	0	0	0	0	84	0	0	0	0	d__Bacteria; p__Firmicutes_A; c__Clostridia; o__Oscillospirales; f__Oscillospiraceae; g__unclassified_Oscillospiraceae; s__unclassified_Oscillospiraceae
ASV_680	0	0	0	0	0	0	0	31	0	0	39	0	0	0	0	d__Bacteria; p__Firmicutes_D; c__Bacilli; o__Staphylococcales; f__Salinicoccaceae; g__Jeotgalicoccus_A; s__Jeotgalicoccus_A_310698 schoeneichii
ASV_681	2	2	24	6	2	4	1	10	1	9	11	11	1	1	0	d__Bacteria; p__Bacteroidota; c__Bacteroidia; o__Bacteroidales; f__Bacteroidaceae; g__Phocaeicola_A; s__Phocaeicola_A_858004 sartorii
ASV_682	0	24	27	0	51	0	0	0	0	0	0	0	0	0	0	d__Bacteria; p__Firmicutes_A; c__Clostridia; o__TANB77; f__CAG-508; g__CAG-273; s__unidentified_CAG-273
ASV_683	0	0	0	0	0	0	83	0	0	0	0	0	0	0	0	d__Bacteria; p__Firmicutes_A; c__Clostridia; o__TANB77; f__CAG-508; g__CAG-273; s__CAG-273 sp003507395
ASV_684	0	0	0	0	0	20	15	0	0	0	0	26	0	0	0	d__Bacteria; p__Firmicutes_A; c__Clostridia; o__Christensenellales; f__CAG-74; g__Onthenecus; s__unidentified_Onthenecus
ASV_685	0	0	0	0	0	22	0	0	0	0	17	3	2	5	0	d__Bacteria; p__Patescibacteria; c__Saccharimonadia; o__Saccharimonadales; f__UBA1547; g__2011-GWC2-44-17; s__2011-GWC2-44-17 sp001029695
ASV_686	0	0	0	0	0	0	0	0	0	0	76	0	0	0	0	d__Bacteria; p__Firmicutes_D; c__Bacilli; o__Lactobacillales; f__Aerococcaceae; g__Facklamia_A; s__Facklamia_A_322620 tabacinasalis
ASV_687	0	0	0	0	0	10	0	0	0	0	33	0	0	0	0	d__Bacteria; p__Proteobacteria; c__Gammaproteobacteria; o__Burkholderiales; f__Burkholderiaceae_A; g__Paenalcaligenes; s__Paenalcaligenes hermetiae
ASV_688	0	11	0	0	0	0	0	0	0	0	0	32	36	26	0	d__Bacteria; p__Firmicutes_A; c__Clostridia; o__Lachnospirales; f__Lachnospiraceae; g__Kineothrix; s__Kineothrix sp000403275
ASV_689	0	13	0	7	8	0	0	0	0	0	0	13	0	0	0	d__Bacteria; p__Firmicutes_A; c__Clostridia; o__Oscillospirales; f__Acutalibacteraceae; g__Acutalibacter; s__Acutalibacter muris
ASV_690	0	0	0	0	0	0	0	0	0	0	23	0	0	0	0	d__Bacteria; p__Firmicutes_D; c__Bacilli; o__Lactobacillales; f__Enterococcaceae; g__Enterococcus_C; s__Enterococcus_C asini
ASV_691	0	0	0	0	0	0	0	0	0	0	0	0	65	0	31	d__Bacteria; p__Firmicutes_A; c__Clostridia; o__Lachnospirales; f__Lachnospiraceae; g__unclassified_Lachnospiraceae; s__unclassified_Lachnospiraceae
ASV_692	0	0	0	0	0	0	0	0	18	13	0	0	29	0	0	d__Bacteria; p__Firmicutes_A; c__Clostridia; o__Lachnospirales; f__Lachnospiraceae; g__Kineothrix; s__Kineothrix sp000403275
ASV_693	0	8	0	0	9	0	11	0	24	0	0	0	5	7	0	d__Bacteria; p__Firmicutes_D; c__Bacilli; o__RF39; f__UBA660; g__unclassified_UBA660; s__unclassified_UBA660
ASV_694	0	0	0	0	0	0	0	0	0	0	0	0	0	0	0	d__Bacteria; p__Firmicutes_A; c__Clostridia; o__Oscillospirales; f__Ruminococcaceae; g__Ruminococcus_C; s__Ruminococcus_C_59129 flavefaciens_F
ASV_695	0	0	0	0	0	8	0	12	0	12	21	0	0	7	6	d__Bacteria; p__Firmicutes_D; c__Bacilli; o__Staphylococcales; f__Staphylococcaceae; g__Staphylococcus; s__Staphylococcus nepalensis
ASV_696	0	0	0	0	0	0	0	0	0	0	13	9	0	0	39	d__Bacteria; p__Firmicutes_A; c__Clostridia; o__Oscillospirales; f__Oscillospiraceae; g__unclassified_Oscillospiraceae; s__unclassified_Oscillospiraceae
ASV_697	0	8	0	0	0	0	0	0	0	0	0	0	40	0	26	d__Bacteria; p__Firmicutes_A; c__Clostridia; o__Lachnospirales; f__Lachnospiraceae; g__Ventrimonas; s__Ventrimonas sp003611875
ASV_698	0	0	0	39	0	17	9	0	0	0	0	0	0	0	0	d__Bacteria; p__Firmicutes_A; c__Clostridia; o__TANB77; f__CAG-508; g__CAG-273; s__unidentified_CAG-273
ASV_699	0	0	0	10	10	0	0	0	0	0	26	0	0	0	16	d__Bacteria; p__Firmicutes_A; c__Clostridia; o__Oscillospirales; f__Ruminococcaceae; g__Fournierella; s__Fournierella massiliensis
ASV_700	0	0	5	0	0	0	0	6	7	0	9	4	20	5	0	d__Bacteria; p__Firmicutes_A; c__Clostridia; o__Oscillospirales; f__Oscillospiraceae; g__Dysosmobacter; s__unclassified_Dysosmobacter
ASV_701	0	0	22	0	29	5	16	5	0	0	0	2	8	0	0	d__Bacteria; p__Firmicutes_A; c__Clostridia; o__Oscillospirales; f__CAG-272; g__Avispirillum; s__Avispirillum sp011957885
ASV_702	0	7	0	0	14	8	24	0	0	25	0	0	10	6	0	d__Bacteria; p__Firmicutes_D; c__Bacilli; o__RF39; f__UBA660; g__RUG705; s__RUG705 sp900551455
ASV_703	0	0	0	0	0	29	0	0	0	0	0	0	0	0	0	d__Bacteria; p__Bacteroidota; c__Bacteroidia; o__Bacteroidales; f__Bacteroidaceae; g__Bacteroides_H; s__Bacteroides_H oleiciplenus
ASV_704	0	0	0	0	0	15	0	11	0	0	36	0	0	0	0	d__Bacteria; p__Actinobacteriota; c__Actinomycetia; o__Actinomycetales; f__Microbacteriaceae; g__Leucobacter; s__unclassified_Leucobacter
ASV_705	0	0	0	0	0	0	3	32	0	0	0	4	4	0	0	d__Bacteria; p__Firmicutes_A; c__Clostridia; o__Oscillospirales; f__CAG-272; g__RUG13077; s__unidentified_RUG13077
ASV_706	0	0	0	0	0	0	0	0	0	0	0	0	72	22	0	d__Bacteria; p__Firmicutes_A; c__Clostridia; o__Lachnospirales; f__Lachnospiraceae; g__Ventrimonas; s__Ventrimonas sp003611875
ASV_707	0	0	0	0	0	0	0	0	0	0	0	0	0	57	0	d__Bacteria; p__Firmicutes_A; c__Clostridia; o__Lachnospirales; f__Lachnospiraceae; g__C-53; s__C-53 sp003612525
ASV_708	47	19	23	0	0	0	0	0	0	0	0	0	0	0	0	d__Bacteria; p__Bacteroidota; c__Bacteroidia; o__Bacteroidales; f__Muribaculaceae; g__unclassified_Muribaculaceae; s__unclassified_Muribaculaceae
ASV_709	12	17	0	0	0	0	0	0	0	0	39	0	0	0	0	d__Bacteria; p__Firmicutes_A; c__Clostridia; o__TANB77; f__CAG-508; g__CAG-269; s__CAG-269 sp000431335
ASV_710	0	64	0	0	0	0	0	0	0	0	33	0	0	0	0	d__Bacteria; p__Firmicutes_A; c__Clostridia; o__Lachnospirales; f__Lachnospiraceae; g__unclassified_Lachnospiraceae; s__unclassified_Lachnospiraceae
ASV_711	0	0	0	10	0	0	0	0	0	7	0	0	0	79	0	d__Bacteria; p__Firmicutes_A; c__Clostridia; o__TANB77; f__CAG-508; g__unclassified_CAG-508; s__unclassified_CAG-508
ASV_712	0	0	0	5	0	0	0	0	0	0	0	0	0	0	27	d__Bacteria; p__Firmicutes_A; c__Clostridia; o__TANB77; f__CAG-508; g__CAG-273; s__CAG-273 sp003507395
ASV_713	0	0	0	0	0	0	0	58	0	12	11	0	0	0	0	d__Bacteria; p__Firmicutes_D; c__Bacilli; o__Bacillales_D; f__Amphibacillaceae; g__unclassified_Amphibacillaceae; s__unclassified_Amphibacillaceae
ASV_714	0	0	4	0	0	0	0	0	0	0	0	0	55	0	0	d__Bacteria; p__Firmicutes_A; c__Clostridia; o__Lachnospirales; f__Lachnospiraceae; g__unclassified_Lachnospiraceae; s__unclassified_Lachnospiraceae
ASV_715	0	0	0	0	0	18	0	78	0	0	0	0	0	0	0	d__Bacteria; p__Firmicutes_A; c__Clostridia; o__TANB77; f__CAG-508; g__UMGS1994; s__UMGS1994 sp900553945
ASV_716	0	0	0	0	0	0	0	23	0	0	26	0	0	2	0	d__Bacteria; p__Firmicutes_D; c__Bacilli; o__Lactobacillales; f__Aerococcaceae; g__Facklamia_A; s__Facklamia_A_322620 tabacinasalis
ASV_717	0	0	0	0	0	77	0	0	0	0	0	0	0	1	0	d__Bacteria; p__Proteobacteria; c__Alphaproteobacteria; o__RF32; f__CAG-239; g__51-20; s__51-20 sp001917175
ASV_718	0	0	0	0	0	90	0	0	0	0	0	0	0	0	0	d__Bacteria; p__Firmicutes_A; c__Clostridia; o__TANB77; f__CAG-508; g__CAG-269; s__CAG-269 sp000431335
ASV_719	0	0	0	0	0	0	0	0	25	0	0	38	24	0	14	d__Bacteria; p__Firmicutes_A; c__Clostridia; o__Oscillospirales; f__Oscillospiraceae; g__Lawsonibacter; s__unclassified_Lawsonibacter
ASV_720	0	0	0	0	0	0	0	0	0	0	35	0	0	0	0	d__Bacteria; p__Firmicutes_D; c__Bacilli; o__Lactobacillales; f__Enterococcaceae; g__Enterococcus_C; s__Enterococcus_C diestrammenae
ASV_721	0	20	0	0	4	10	0	4	10	0	18	0	12	5	0	d__Bacteria; p__Firmicutes_A; c__Clostridia; o__Lachnospirales; f__Lachnospiraceae; g__Acetatifactor; s__unclassified_Acetatifactor
ASV_722	0	8	0	0	0	0	6	0	8	0	14	5	0	7	0	d__Bacteria; p__Firmicutes_A; c__Clostridia; o__Oscillospirales; f__Oscillospiraceae; g__Dysosmobacter; s__unclassified_Dysosmobacter
ASV_723	0	0	0	10	0	0	0	0	26	0	0	0	0	0	0	d__Bacteria; p__Firmicutes_A; c__Clostridia; o__Oscillospirales; f__Oscillospiraceae; g__Dysosmobacter; s__Dysosmobacter sp000403435
ASV_724	0	0	0	0	0	4	0	31	0	4	0	0	0	0	0	d__Bacteria; p__Bacteroidota; c__Bacteroidia; o__Bacteroidales; f__Bacteroidaceae; g__Bacteroides_H; s__Bacteroides_H rodentium
ASV_725	0	7	8	0	4	11	0	3	0	18	0	0	5	18	0	d__Bacteria; p__Bacteroidota; c__Bacteroidia; o__Bacteroidales; f__Muribaculaceae; g__Duncaniella; s__unidentified_Duncaniella
ASV_726	0	0	0	0	0	15	36	0	0	0	0	0	0	0	0	d__Bacteria; p__Firmicutes_A; c__Clostridia; o__TANB77; f__CAG-508; g__CAG-273; s__unidentified_CAG-273
ASV_727	0	0	0	6	0	0	0	0	17	0	3	0	24	0	0	d__Bacteria; p__Firmicutes_A; c__Clostridia; o__Lachnospirales; f__Anaerotignaceae; g__Coprocola; s__unidentified_Coprocola
ASV_728	0	0	0	0	0	0	0	0	0	0	94	0	0	0	0	d__Bacteria; p__Firmicutes_A; c__Clostridia; o__TANB77; f__CAG-508; g__CAG-269; s__unidentified_CAG-269
ASV_729	0	0	0	0	0	10	0	0	0	0	46	0	0	0	0	d__Bacteria; p__Proteobacteria; c__Alphaproteobacteria; o__Rhizobiales_A; f__Rhizobiaceae_A; g__Falsochrobactrum; s__Falsochrobactrum ovis
ASV_730	0	0	0	0	0	34	0	0	0	0	0	39	0	0	26	d__Bacteria; p__Firmicutes_A; c__Clostridia; o__Lachnospirales; f__Lachnospiraceae; g__Eubacterium_F; s__Eubacterium_F sp000687695
ASV_731	0	15	0	16	3	0	0	0	6	35	0	0	8	0	0	d__Bacteria; p__Bacteroidota; c__Bacteroidia; o__Bacteroidales; f__Muribaculaceae; g__Duncaniella; s__unidentified_Duncaniella
ASV_732	0	0	0	0	0	0	0	22	0	9	26	0	0	0	0	d__Bacteria; p__Actinobacteriota; c__Actinomycetia; o__Actinomycetales; f__Micrococcaceae; g__Glutamicibacter; s__Glutamicibacter creatinolyticus
ASV_733	0	9	0	0	3	9	0	4	0	0	0	0	17	0	17	d__Bacteria; p__Firmicutes_A; c__Clostridia; o__Oscillospirales; f__Oscillospiraceae; g__Lawsonibacter; s__unclassified_Lawsonibacter
ASV_734	0	17	0	0	0	0	0	0	0	0	0	0	0	74	0	d__Bacteria; p__Firmicutes_D; c__Bacilli; o__RF39; f__UBA660; g__UBA6985; s__UBA6985 sp900314465
ASV_735	0	0	0	0	0	17	36	0	0	0	0	0	0	0	0	d__Bacteria; p__Firmicutes_A; c__Clostridia; o__TANB77; f__CAG-508; g__UMGS1994; s__UMGS1994 sp900553945
ASV_736	0	0	0	0	0	6	0	44	0	0	23	0	0	0	13	d__Bacteria; p__Firmicutes_A; c__Clostridia; o__Oscillospirales; f__Oscillospiraceae; g__unclassified_Oscillospiraceae; s__unclassified_Oscillospiraceae
ASV_737	0	0	0	0	0	0	0	0	0	0	0	0	0	0	0	d__Bacteria; p__Firmicutes_A; c__Clostridia; o__Lachnospirales; f__Lachnospiraceae; g__Eubacterium_J; s__Eubacterium_J plexicaudatum
ASV_738	0	72	0	18	0	0	0	0	0	0	0	0	0	0	0	d__Bacteria; p__Firmicutes_A; c__Clostridia; o__TANB77; f__CAG-508; g__CAG-273; s__unidentified_CAG-273
ASV_739	0	3	0	0	0	0	11	3	5	42	10	9	4	0	0	d__Bacteria; p__Firmicutes_A; c__Clostridia; o__Lachnospirales; f__Lachnospiraceae; g__Eubacterium_G; s__unclassified_Eubacterium_G
ASV_740	6	0	0	5	0	4	0	0	11	0	7	0	25	14	0	d__Bacteria; p__Firmicutes_A; c__Clostridia; o__Oscillospirales; f__Ruminococcaceae; g__Paludicola; s__Paludicola psychrotolerans
ASV_741	0	0	0	0	4	0	0	35	21	13	2	0	5	0	0	d__Bacteria; p__Proteobacteria; c__Alphaproteobacteria; o__RF32; f__CAG-239; g__CAG-267; s__CAG-267 sp001917135
ASV_742	0	7	0	0	0	0	0	24	0	0	0	56	0	0	0	d__Bacteria; p__Firmicutes_A; c__Clostridia; o__TANB77; f__CAG-508; g__UMGS1994; s__UMGS1994 sp900553945
ASV_743	0	0	0	0	0	0	0	0	0	0	0	14	63	12	0	d__Bacteria; p__Firmicutes_A; c__Clostridia; o__Lachnospirales; f__Lachnospiraceae; g__Schaedlerella; s__unidentified_Schaedlerella
ASV_744	0	9	0	0	0	0	0	0	10	0	5	7	43	4	7	d__Bacteria; p__Firmicutes_A; c__Clostridia; o__Lachnospirales; f__Lachnospiraceae; g__unclassified_Lachnospiraceae; s__unclassified_Lachnospiraceae
ASV_745	0	0	0	0	0	0	0	0	32	62	0	7	0	0	0	d__Bacteria; p__Firmicutes_A; c__Clostridia; o__Oscillospirales; f__Acutalibacteraceae; g__Eubacterium_R; s__Eubacterium_R sp002371215
ASV_746	0	0	0	0	0	26	0	0	0	0	0	0	0	0	0	d__Bacteria; p__Elusimicrobiota; c__Elusimicrobia; o__Elusimicrobiales; f__Elusimicrobiaceae; g__UBA1436; s__unclassified_UBA1436
ASV_747	0	0	0	0	0	0	0	0	31	66	0	0	0	0	0	d__Bacteria; p__Firmicutes_D; c__Bacilli; o__Lactobacillales; f__Lactobacillaceae; g__Limosilactobacillus; s__unclassified_Limosilactobacillus
ASV_748	0	4	21	0	8	0	8	0	0	0	8	0	5	0	9	d__Bacteria; p__Bacteroidota; c__Bacteroidia; o__Bacteroidales; f__Tannerellaceae; g__Parabacteroides_B; s__Parabacteroides_B_862066 merdae
ASV_749	0	0	0	0	0	0	0	0	0	0	0	12	48	0	0	d__Bacteria; p__Firmicutes_A; c__Clostridia; o__Oscillospirales; f__Oscillospiraceae; g__Enterenecus; s__Enterenecus sp004560375
ASV_750	0	0	14	0	0	14	0	22	0	0	9	0	0	0	0	d__Bacteria; p__Bacteroidota; c__Bacteroidia; o__Bacteroidales; f__Tannerellaceae; g__Parabacteroides_B; s__Parabacteroides_B_862066 distasonis
ASV_751	0	0	0	0	0	0	0	15	0	0	1	0	19	0	23	d__Bacteria; p__Firmicutes_A; c__Clostridia; o__Oscillospirales; f__Oscillospiraceae; g__Evtepia; s__unidentified_Evtepia
ASV_752	0	0	0	0	0	0	0	0	0	0	0	83	6	0	0	d__Bacteria; p__Firmicutes_A; c__Clostridia; o__Oscillospirales; f__Ruminococcaceae; g__unclassified_Ruminococcaceae; s__unclassified_Ruminococcaceae
ASV_753	0	0	0	0	0	0	0	0	0	5	0	13	26	18	14	d__Bacteria; p__Firmicutes_A; c__Clostridia; o__Lachnospirales; f__Lachnospiraceae; g__Kineothrix; s__Kineothrix sp000403275
ASV_754	0	13	0	0	0	17	0	0	0	0	0	0	0	0	0	d__Bacteria; p__Firmicutes_A; c__Clostridia; o__TANB77; f__CAG-508; g__CAG-273; s__unclassified_CAG-273
ASV_755	0	0	0	0	0	0	0	0	0	0	43	0	0	0	0	d__Bacteria; p__Actinobacteriota; c__Actinomycetia; o__Mycobacteriales; f__Mycobacteriaceae; g__Corynebacterium; s__Corynebacterium urealyticum
ASV_756	0	0	0	0	0	6	0	16	0	6	7	0	11	27	0	d__Bacteria; p__Firmicutes_A; c__Clostridia; o__Oscillospirales; f__Oscillospiraceae; g__UBA2658; s__UBA2658 sp009929315
ASV_757	0	0	0	0	0	0	0	0	0	0	0	0	68	4	0	d__Bacteria; p__Firmicutes_A; c__Clostridia; o__Lachnospirales; f__Lachnospiraceae; g__unclassified_Lachnospiraceae; s__unclassified_Lachnospiraceae
ASV_758	0	0	0	26	21	0	0	0	0	0	0	0	0	36	0	d__Bacteria; p__Bacteroidota; c__Bacteroidia; o__Bacteroidales; f__Muribaculaceae; g__Duncaniella; s__Duncaniella sp001689575
ASV_759	25	0	0	0	0	0	0	0	0	0	0	0	0	0	0	d__Bacteria; p__Firmicutes_D; c__Bacilli; o__Erysipelotrichales; f__Erysipelotrichaceae; g__Faecalibaculum; s__Faecalibaculum rodentium
ASV_760	0	0	0	0	4	0	0	0	13	11	0	0	27	0	9	d__Bacteria; p__Firmicutes_A; c__Clostridia; o__Oscillospirales; f__Oscillospiraceae; g__Limivicinus; s__Limivicinus sp002320035
ASV_761	0	8	0	0	0	0	0	0	9	28	0	0	26	0	8	d__Bacteria; p__Firmicutes_A; c__Clostridia; o__Lachnospirales; f__Lachnospiraceae; g__Kineothrix; s__Kineothrix sp000403275
ASV_762	0	0	0	10	0	0	0	0	0	0	0	0	0	0	17	d__Bacteria; p__Firmicutes_A; c__Clostridia; o__TANB77; f__CAG-508; g__CAG-273; s__CAG-273 sp003507395
ASV_763	0	0	0	0	0	0	0	5	0	0	0	0	0	0	0	d__Bacteria; p__Firmicutes_A; c__Clostridia; o__Lachnospirales; f__Lachnospiraceae; g__unclassified_Lachnospiraceae; s__unclassified_Lachnospiraceae
ASV_764	4	0	0	0	0	0	0	0	0	0	0	0	0	0	0	d__Bacteria; p__Firmicutes_A; c__Clostridia; o__Lachnospirales; f__Lachnospiraceae; g__unclassified_Lachnospiraceae; s__unclassified_Lachnospiraceae
ASV_765	0	0	0	0	0	0	74	0	0	0	0	0	0	0	0	d__Bacteria; p__Firmicutes_A; c__Clostridia; o__TANB77; f__CAG-508; g__CAG-273; s__unclassified_CAG-273
ASV_766	0	3	0	0	0	0	0	0	29	4	6	6	10	2	18	d__Bacteria; p__Firmicutes_A; c__Clostridia; o__Lachnospirales; f__Lachnospiraceae; g__CAG-95; s__CAG-95 sp009917455
ASV_767	0	0	0	0	0	0	0	0	0	0	4	0	20	0	0	d__Bacteria; p__Bacteroidota; c__Bacteroidia; o__Bacteroidales; f__Rikenellaceae; g__Tidjanibacter; s__Tidjanibacter inops_A
ASV_768	0	17	0	0	0	0	0	0	0	0	0	0	17	26	15	d__Bacteria; p__Firmicutes_A; c__Clostridia; o__Lachnospirales; f__Lachnospiraceae; g__MD308; s__unidentified_MD308
ASV_769	0	0	0	0	0	0	0	0	0	0	0	0	0	85	0	d__Bacteria; p__Firmicutes_A; c__Clostridia; o__Lachnospirales; f__Lachnospiraceae; g__Ventrimonas; s__Ventrimonas sp003611875
ASV_770	0	0	0	13	0	0	0	0	0	0	34	9	16	0	0	d__Bacteria; p__Bacteroidota; c__Bacteroidia; o__Bacteroidales; f__Muribaculaceae; g__CAG-485; s__CAG-485 sp002493045
ASV_771	0	0	0	0	0	11	0	10	0	8	22	0	0	0	0	d__Bacteria; p__Firmicutes_D; c__Bacilli; o__Bacillales_A; f__Planococcaceae; g__Sporosarcina; s__unidentified_Sporosarcina
ASV_772	0	0	0	3	0	1	0	5	7	0	5	9	5	0	9	d__Bacteria; p__Firmicutes_A; c__Clostridia; o__Peptostreptococcales; f__Anaerovoracaceae; g__Eubacterium_N; s__unidentified_Eubacterium_N
ASV_773	0	0	0	0	0	0	0	0	0	0	0	39	0	0	21	d__Bacteria; p__Firmicutes_A; c__Clostridia; o__TANB77; f__CAG-508; g__CAG-273; s__unidentified_CAG-273
ASV_774	0	0	0	0	0	0	0	0	0	0	0	0	83	0	0	d__Bacteria; p__Firmicutes_A; c__Clostridia; o__Lachnospirales; f__Lachnospiraceae; g__Sporofaciens; s__Sporofaciens musculi
ASV_775	0	0	3	0	5	24	0	3	0	5	0	0	15	0	0	d__Bacteria; p__Firmicutes_A; c__Clostridia; o__Oscillospirales; f__CAG-272; g__RUG13077; s__unidentified_RUG13077
ASV_776	0	0	0	0	0	0	0	0	0	0	0	0	0	0	0	d__Bacteria; p__Firmicutes_A; c__Clostridia; o__Lachnospirales; f__Lachnospiraceae; g__C-53; s__C-53 sp003612525
ASV_777	0	0	0	0	0	76	0	0	0	0	0	0	0	0	0	d__Bacteria; p__Firmicutes_A; c__Clostridia; o__UBA1381; f__UBA1381; g__CAG-41; s__CAG-41 sp001941225
ASV_778	0	0	0	0	0	0	27	0	69	0	0	0	0	0	0	d__Bacteria; p__Firmicutes_A; c__Clostridia; o__Lachnospirales; f__Lachnospiraceae; g__Sporofaciens; s__unclassified_Sporofaciens
ASV_779	0	0	0	0	0	0	0	0	5	0	0	4	0	72	0	d__Bacteria; p__Firmicutes_A; c__Clostridia; o__Clostridiales; f__Clostridiaceae; g__Clostridium_P; s__Clostridium_P massiliamazoniense
ASV_780	0	0	0	0	0	0	1	0	0	0	0	0	1	23	16	d__Bacteria; p__Firmicutes_A; c__Clostridia; o__UBA1381; f__UBA1381; g__CAG-41; s__CAG-41 sp001941225
ASV_781	0	53	25	0	0	0	0	0	0	0	0	0	0	0	0	d__Bacteria; p__Bacteroidota; c__Bacteroidia; o__Bacteroidales; f__Bacteroidaceae; g__Prevotella; s__Prevotella sp004792655
ASV_782	0	0	0	0	0	0	0	15	0	0	37	0	0	0	0	d__Bacteria; p__Firmicutes_D; c__Bacilli; o__Bacillales_B; f__Bacillaceae_C; g__Lederbergia; s__Lederbergia graminis
ASV_783	0	0	0	0	4	3	7	13	3	12	7	10	0	0	2	d__Bacteria; p__Firmicutes_A; c__Clostridia; o__Christensenellales; f__CAG-74; g__Onthenecus; s__Onthenecus sp900199405
ASV_784	2	9	2	0	1	8	1	0	18	4	1	0	0	0	0	d__Bacteria; p__Actinobacteriota; c__Actinomycetia; o__Actinomycetales; f__Bifidobacteriaceae; g__Bifidobacterium; s__unclassified_Bifidobacterium
ASV_785	0	0	0	0	0	0	0	0	0	0	0	0	6	0	21	d__Bacteria; p__Firmicutes_A; c__Clostridia; o__Oscillospirales; f__Oscillospiraceae; g__Enterenecus; s__unidentified_Enterenecus
ASV_786	0	0	0	0	0	0	0	0	7	0	0	0	0	0	35	d__Bacteria; p__Firmicutes_A; c__Clostridia; o__TANB77; f__CAG-508; g__CAG-269; s__CAG-269 sp000431335
ASV_787	0	0	0	0	35	0	14	0	0	0	0	0	0	0	0	d__Bacteria; p__Patescibacteria; c__Saccharimonadia; o__Saccharimonadales; f__Nanosyncoccaceae; g__Nanosyncoccus; s__Nanosyncoccus sp003979185
ASV_788	0	68	0	0	12	0	0	0	0	0	0	0	0	0	0	d__Bacteria; p__Firmicutes_A; c__Clostridia; o__Oscillospirales; f__Oscillospiraceae; g__Enterenecus; s__Enterenecus sp004560375
ASV_789	0	0	0	0	0	29	9	0	0	0	0	0	0	0	0	d__Bacteria; p__Firmicutes_A; c__Clostridia; o__TANB77; f__CAG-508; g__CAG-273; s__unidentified_CAG-273
ASV_790	0	0	0	0	0	0	0	0	0	0	56	0	27	0	0	d__Bacteria; p__Firmicutes_A; c__Clostridia; o__Lachnospirales; f__Lachnospiraceae; g__Roseburia; s__unclassified_Roseburia
ASV_791	0	0	0	0	0	7	0	0	21	0	7	0	7	0	20	d__Bacteria; p__Firmicutes_A; c__Clostridia; o__Oscillospirales; f__Oscillospiraceae; g__unclassified_Oscillospiraceae; s__unclassified_Oscillospiraceae
ASV_792	0	0	0	0	0	0	17	0	14	14	0	23	12	7	0	d__Bacteria; p__Campylobacterota; c__Campylobacteria; o__Campylobacterales; f__Helicobacteraceae; g__Helicobacter_C; s__Helicobacter_C_479931 hepaticus
ASV_793	3	11	7	0	50	0	0	0	3	0	0	8	0	0	0	d__Bacteria; p__Firmicutes_A; c__Clostridia; o__Oscillospirales; f__Acutalibacteraceae; g__UBA737; s__UBA737 sp900547445
ASV_794	0	0	0	0	0	0	0	0	0	0	0	0	70	0	0	d__Bacteria; p__Firmicutes_A; c__Clostridia; o__TANB77; f__CAG-508; g__CAG-269; s__CAG-269 sp000431335
ASV_795	0	73	0	0	0	13	0	0	0	0	0	0	0	0	0	d__Bacteria; p__Firmicutes_A; c__Clostridia; o__TANB77; f__CAG-508; g__UMGS1994; s__UMGS1994 sp900553945
ASV_796	0	0	0	0	0	0	0	0	0	0	0	0	0	0	0	d__Bacteria; p__Firmicutes_A; c__Clostridia; o__Oscillospirales; f__Ruminococcaceae; g__Ruminiclostridium_E; s__Ruminiclostridium_E siraeum
ASV_797	0	0	0	0	0	14	17	0	5	22	0	14	0	0	0	d__Bacteria; p__Firmicutes_D; c__Bacilli; o__RF39; f__UBA660; g__UBA6985; s__UBA6985 sp900314465
ASV_798	0	0	0	0	0	0	5	7	0	6	0	7	6	0	11	d__Bacteria; p__Firmicutes_A; c__Clostridia; o__Oscillospirales; f__Ruminococcaceae; g__CAG-353; s__CAG-353 sp900066885
ASV_799	0	0	0	0	0	0	0	0	0	0	0	0	85	0	0	d__Bacteria; p__Firmicutes_A; c__Clostridia; o__Lachnospirales; f__Anaerotignaceae; g__Coprocola; s__unidentified_Coprocola
ASV_800	0	0	0	0	0	0	0	0	91	0	0	0	0	0	0	d__Bacteria; p__Firmicutes_A; c__Clostridia; o__Lachnospirales; f__Lachnospiraceae; g__Kineothrix; s__Kineothrix sp000403275
ASV_801	0	9	0	0	8	0	0	4	9	0	9	4	3	4	6	d__Bacteria; p__Firmicutes_A; c__Clostridia; o__Oscillospirales; f__Oscillospiraceae; g__unclassified_Oscillospiraceae; s__unclassified_Oscillospiraceae
ASV_802	1	2	4	17	5	5	0	0	1	2	5	4	2	0	1	d__Bacteria; p__Bacteroidota; c__Bacteroidia; o__Bacteroidales; f__Muribaculaceae; g__Muribaculum; s__Muribaculum gordoncarteri
ASV_803	0	0	0	0	0	0	0	0	32	0	0	56	0	0	0	d__Bacteria; p__Firmicutes_A; c__Clostridia; o__Lachnospirales; f__Lachnospiraceae; g__UBA3282; s__UBA3282 sp003611805
ASV_804	0	0	0	0	0	0	0	0	0	0	0	0	0	0	26	d__Bacteria; p__Firmicutes_A; c__Clostridia; o__Oscillospirales; f__Ruminococcaceae; g__UBA946; s__unidentified_UBA946
ASV_805	0	0	0	0	0	0	12	0	0	8	0	0	0	0	0	d__Bacteria; p__Firmicutes_A; c__Clostridia; o__Lachnospirales; f__Lachnospiraceae; g__unclassified_Lachnospiraceae; s__unclassified_Lachnospiraceae
ASV_806	7	0	2	0	12	0	9	21	3	0	0	0	0	0	0	d__Bacteria; p__Bacteroidota; c__Bacteroidia; o__Bacteroidales; f__Muribaculaceae; g__UBA7173; s__UBA7173 sp002491305
ASV_807	0	0	0	0	0	32	0	44	0	0	0	0	0	0	0	d__Bacteria; p__Firmicutes_D; c__Bacilli; o__RF39; f__UBA660; g__CAG-628; s__CAG-628 sp003524085
ASV_808	0	0	0	0	0	0	4	4	0	0	14	8	0	30	3	d__Bacteria; p__Firmicutes_D; c__Bacilli; o__Staphylococcales; f__Gemellaceae; g__Gemella; s__unclassified_Gemella
ASV_809	0	0	11	0	0	11	19	12	0	0	11	6	0	0	0	d__Bacteria; p__Firmicutes_A; c__Clostridia; o__Christensenellales; f__unclassified_Christensenellales; g__unclassified_Christensenellales; s__unclassified_Christensenellales
ASV_810	0	0	0	0	0	0	52	0	0	0	0	0	0	14	0	d__Bacteria; p__Firmicutes_A; c__Clostridia; o__TANB77; f__CAG-508; g__CAG-269; s__CAG-269 sp000431335
ASV_811	0	5	0	0	0	0	0	0	0	0	0	0	0	0	24	d__Bacteria; p__Firmicutes_A; c__Clostridia; o__TANB77; f__CAG-508; g__CAG-273; s__unidentified_CAG-273
ASV_812	0	0	0	0	0	27	0	0	0	0	0	0	0	0	13	d__Bacteria; p__Firmicutes_D; c__Bacilli; o__RF39; f__UBA660; g__CAG-605; s__unidentified_CAG-605
ASV_813	0	0	0	0	0	0	0	0	0	0	0	0	0	0	0	d__Bacteria; p__Firmicutes_A; c__Clostridia; o__Lachnospirales; f__Lachnospiraceae; g__Eubacterium_Q; s__unidentified_Eubacterium_Q
ASV_814	0	0	0	0	0	0	6	0	8	7	57	0	0	0	0	d__Bacteria; p__Firmicutes_A; c__Clostridia; o__Oscillospirales; f__Oscillospiraceae; g__Dysosmobacter; s__Dysosmobacter sp000403435
ASV_815	0	0	0	0	0	0	14	22	0	0	24	0	0	0	0	d__Bacteria; p__Firmicutes_D; c__Bacilli; o__Bacillales_D; f__Amphibacillaceae; g__Oceanobacillus; s__Oceanobacillus chironomi
ASV_816	0	0	0	0	0	0	3	39	6	8	15	0	0	0	0	d__Bacteria; p__Actinobacteriota; c__Actinomycetia; o__Actinomycetales; f__Dermabacteraceae; g__Brachybacterium; s__unclassified_Brachybacterium
ASV_817	0	0	2	1	0	22	0	3	0	3	0	0	5	5	0	d__Bacteria; p__Firmicutes_D; c__Bacilli; o__ML615J-28; f__CAG-313; g__CAG-313; s__CAG-313 sp003539625
ASV_818	0	0	0	0	82	0	0	0	0	0	0	0	0	0	0	d__Bacteria; p__Firmicutes_D; c__Bacilli; o__RF39; f__UBA660; g__UBA6985; s__UBA6985 sp900314465
ASV_819	0	0	0	0	0	0	0	26	0	34	0	0	0	0	0	d__Bacteria; p__Bacteroidota; c__Bacteroidia; o__Bacteroidales; f__Muribaculaceae; g__Duncaniella; s__unidentified_Duncaniella
ASV_820	0	18	0	0	0	0	0	14	0	0	15	0	8	0	0	d__Bacteria; p__Firmicutes_A; c__Clostridia; o__Oscillospirales; f__Oscillospiraceae; g__Evtepia; s__unidentified_Evtepia
ASV_821	0	0	0	0	0	26	0	11	0	0	9	0	0	0	0	d__Bacteria; p__Bacteroidota; c__Bacteroidia; o__Bacteroidales; f__Muribaculaceae; g__Muribaculum; s__unidentified_Muribaculum
ASV_822	0	15	0	0	0	0	0	0	0	0	0	0	14	0	0	d__Bacteria; p__Firmicutes_D; c__Bacilli; o__RF39; f__UBA660; g__CAG-605; s__unidentified_CAG-605
ASV_823	0	0	0	0	63	0	0	0	0	0	0	0	0	0	0	d__Bacteria; p__Firmicutes_A; c__Clostridia; o__TANB77; f__CAG-508; g__CAG-269; s__CAG-269 sp000431335
ASV_824	0	0	0	0	0	0	0	38	0	0	0	0	0	0	0	d__Bacteria; p__Firmicutes_A; c__Clostridia; o__Oscillospirales; f__Ruminococcaceae; g__Ruminococcus_D; s__unidentified_Ruminococcus_D
ASV_825	0	1	0	0	0	0	6	17	18	6	10	4	0	6	0	d__Bacteria; p__Actinobacteriota; c__Coriobacteriia; o__Coriobacteriales; f__Eggerthellaceae; g__unclassified_Eggerthellaceae; s__unclassified_Eggerthellaceae
ASV_826	0	0	0	0	6	37	0	0	0	0	0	25	0	0	0	d__Bacteria; p__Patescibacteria; c__Saccharimonadia; o__Saccharimonadales; f__Nanosyncoccaceae; g__Nanosyncoccus; s__Nanosyncoccus sp003979185
ASV_827	0	0	0	0	0	0	0	0	0	0	0	0	78	0	0	d__Bacteria; p__Firmicutes_A; c__Clostridia; o__Oscillospirales; f__Ruminococcaceae; g__Paludicola; s__Paludicola psychrotolerans
ASV_828	0	0	0	0	0	0	0	0	19	15	0	0	20	0	0	d__Bacteria; p__Firmicutes_D; c__Bacilli; o__Lactobacillales; f__Lactobacillaceae; g__Lactobacillus; s__unclassified_Lactobacillus
ASV_829	0	0	0	0	0	0	0	4	8	24	0	0	0	0	0	d__Bacteria; p__Bacteroidota; c__Bacteroidia; o__Bacteroidales; f__Muribaculaceae; g__unclassified_Muribaculaceae; s__unclassified_Muribaculaceae
ASV_830	0	0	0	0	12	0	0	36	0	0	0	0	0	0	0	d__Bacteria; p__Bacteroidota; c__Bacteroidia; o__Bacteroidales; f__Marinifilaceae; g__Butyricimonas; s__Butyricimonas synergistica
ASV_831	0	10	0	0	0	0	19	0	0	0	0	13	0	0	0	d__Bacteria; p__Patescibacteria; c__Saccharimonadia; o__Saccharimonadales; f__Nanosyncoccaceae; g__Nanosyncoccus; s__Nanosyncoccus sp003979185
ASV_832	0	0	0	0	0	2	0	0	11	13	0	8	19	0	0	d__Bacteria; p__Firmicutes_A; c__Clostridia; o__Peptostreptococcales; f__Anaerovoracaceae; g__Bacilliculturomica; s__unidentified_Bacilliculturomica
ASV_833	0	0	8	0	0	0	0	25	0	0	0	0	11	0	0	d__Bacteria; p__Firmicutes_A; c__Clostridia; o__Oscillospirales; f__Acutalibacteraceae; g__Acutalibacter; s__Acutalibacter timonensis
ASV_834	0	0	0	0	0	15	0	0	8	0	0	0	9	3	2	d__Bacteria; p__Firmicutes_A; c__Clostridia; o__Oscillospirales; f__Oscillospiraceae; g__WQUU01; s__unidentified_WQUU01
ASV_835	0	41	0	0	0	0	0	0	16	0	0	0	0	18	0	d__Bacteria; p__Firmicutes_A; c__Clostridia; o__Lachnospirales; f__Lachnospiraceae; g__UBA3282; s__UBA3282 sp003611805
ASV_836	0	0	0	0	66	0	0	0	0	0	0	0	0	0	0	d__Bacteria; p__Firmicutes_D; c__Bacilli; o__RF39; f__UBA660; g__Faecisoma; s__unidentified_Faecisoma
ASV_837	0	0	0	0	0	15	0	0	0	0	0	0	0	0	0	d__Bacteria; p__Bacteroidota; c__Bacteroidia; o__Bacteroidales; f__Muribaculaceae; g__CAG-873; s__CAG-873 sp011959565
ASV_838	0	0	0	0	0	0	0	0	14	0	0	0	36	0	0	d__Bacteria; p__Firmicutes_A; c__Clostridia; o__Oscillospirales; f__Oscillospiraceae; g__unclassified_Oscillospiraceae; s__unclassified_Oscillospiraceae
ASV_839	0	20	0	0	0	0	0	0	0	21	0	0	21	17	0	d__Bacteria; p__Firmicutes_A; c__Clostridia; o__Oscillospirales; f__Oscillospiraceae; g__Evtepia; s__unidentified_Evtepia
ASV_840	0	0	0	0	0	0	0	0	0	32	0	0	12	0	0	d__Bacteria; p__Firmicutes_D; c__Bacilli; o__Erysipelotrichales; f__Erysipelotrichaceae; g__C-19; s__C-19 sp009917405
ASV_841	0	0	0	0	0	3	4	10	5	3	0	0	0	6	17	d__Bacteria; p__Firmicutes_A; c__Clostridia; o__Eubacteriales; f__Oscillospiraceae; g__Ructibacterium; s__unidentified_Ructibacterium
ASV_842	0	34	0	0	0	0	0	0	0	0	0	0	0	0	0	d__Bacteria; p__Firmicutes_A; c__Clostridia; o__Oscillospirales; f__Oscillospiraceae; g__Limivicinus; s__Limivicinus sp002320035
ASV_843	0	0	0	0	0	0	0	0	51	30	0	0	0	0	0	d__Bacteria; p__Firmicutes_A; c__Clostridia; o__Oscillospirales; f__Acutalibacteraceae; g__Acutalibacter; s__Acutalibacter sp009936055
ASV_844	0	4	0	0	2	0	0	0	0	0	0	0	38	0	6	d__Bacteria; p__Desulfobacterota_I; c__Desulfovibrionia; o__Desulfovibrionales; f__Desulfovibrionaceae; g__Desulfovibrio_R; s__Desulfovibrio_R_446353 sp011039135
ASV_845	0	0	0	0	0	0	0	0	9	0	0	0	39	0	0	d__Bacteria; p__Firmicutes_A; c__Clostridia; o__Oscillospirales; f__Oscillospiraceae; g__Faecousia; s__Faecousia sp000434635
ASV_846	0	0	0	0	0	0	0	0	0	0	0	0	0	0	0	d__Bacteria; p__Firmicutes_A; c__Clostridia; o__Lachnospirales; f__Lachnospiraceae; g__Roseburia; s__unclassified_Roseburia
ASV_847	0	0	0	0	0	49	0	20	0	0	0	0	0	0	0	d__Bacteria; p__Firmicutes_A; c__Clostridia; o__TANB77; f__CAG-508; g__CAG-273; s__unidentified_CAG-273
ASV_848	0	5	8	0	0	0	0	0	0	0	2	9	0	21	13	d__Bacteria; p__Firmicutes_D; c__Bacilli; o__Lactobacillales; f__Streptococcaceae; g__Streptococcus; s__unclassified_Streptococcus
ASV_849	0	0	0	0	0	0	0	0	0	0	0	0	74	0	0	d__Bacteria; p__Firmicutes_A; c__Clostridia; o__Oscillospirales; f__Oscillospiraceae; g__Dysosmobacter; s__Dysosmobacter sp000403435
ASV_850	0	0	0	0	0	0	0	0	0	0	0	0	68	0	0	d__Bacteria; p__Firmicutes_A; c__Clostridia; o__Lachnospirales; f__Lachnospiraceae; g__14-2; s__unidentified_14-2
ASV_851	0	0	0	0	0	0	0	0	47	13	0	0	11	6	0	d__Bacteria; p__Firmicutes_A; c__Clostridia; o__Lachnospirales; f__Lachnospiraceae; g__Copromonas; s__unidentified_Copromonas
ASV_852	0	0	0	0	0	0	0	0	0	0	0	0	0	0	0	d__Bacteria; p__Patescibacteria; c__Saccharimonadia; o__Saccharimonadales; f__Nanosyncoccaceae; g__Nanosyncoccus; s__Nanosyncoccus sp003979185
ASV_853	8	0	6	9	21	0	0	0	0	0	0	0	0	0	0	d__Bacteria; p__Firmicutes_A; c__Clostridia; o__TANB77; f__CAG-508; g__CAG-269; s__unidentified_CAG-269
ASV_854	0	0	0	7	0	0	0	0	0	69	0	0	0	0	0	d__Bacteria; p__Bacteroidota; c__Bacteroidia; o__Bacteroidales; f__Rikenellaceae; g__Alistipes_A; s__unclassified_Alistipes_A
ASV_855	0	0	0	0	0	0	0	0	0	0	0	0	0	0	0	d__Bacteria; p__Proteobacteria; c__Alphaproteobacteria; o__RF32; f__CAG-239; g__CAJLXD01; s__CAJLXD01 sp900551585
ASV_856	0	3	0	0	0	0	6	0	19	0	6	0	11	8	0	d__Bacteria; p__Firmicutes_A; c__Clostridia; o__Oscillospirales; f__Ruminococcaceae; g__Anaerotruncus; s__unidentified_Anaerotruncus
ASV_857	0	0	0	0	0	0	16	19	0	0	0	0	0	21	0	d__Bacteria; p__Firmicutes_A; c__Clostridia; o__TANB77; f__CAG-508; g__UMGS1994; s__UMGS1994 sp900553945
ASV_858	0	0	0	0	16	0	0	6	0	0	0	0	0	11	0	d__Bacteria; p__Firmicutes_A; c__Clostridia; o__Oscillospirales; f__Oscillospiraceae; g__Limivicinus; s__Limivicinus sp002320035
ASV_859	12	0	32	25	0	0	0	0	0	0	0	0	0	0	0	d__Bacteria; p__Firmicutes_D; c__Bacilli; o__Lactobacillales; f__Lactobacillaceae; g__Ligilactobacillus; s__unclassified_Ligilactobacillus
ASV_860	0	0	0	0	0	0	0	0	0	0	0	0	0	0	0	d__Bacteria; p__Actinobacteriota; c__Actinomycetia; o__Actinomycetales; f__Bifidobacteriaceae; g__Bifidobacterium; s__unclassified_Bifidobacterium
ASV_861	0	3	0	8	4	0	0	0	12	3	2	11	9	3	2	d__Bacteria; p__Firmicutes_A; c__Clostridia; o__Oscillospirales; f__Oscillospiraceae; g__Lawsonibacter; s__Lawsonibacter sp000492175
ASV_862	0	0	0	4	0	3	5	0	6	4	0	14	4	0	19	d__Bacteria; p__Firmicutes_A; c__Clostridia; o__Lachnospirales; f__Lachnospiraceae; g__Eubacterium_F; s__Eubacterium_F sp000687695
ASV_863	0	22	0	0	17	0	0	0	18	0	0	14	0	0	0	d__Bacteria; p__Firmicutes_A; c__Clostridia; o__Lachnospirales; f__Lachnospiraceae; g__COE1; s__unclassified_COE1
ASV_864	0	0	0	0	0	0	0	0	0	0	0	0	20	0	25	d__Bacteria; p__Firmicutes_A; c__Clostridia; o__Lachnospirales; f__Lachnospiraceae; g__unclassified_Lachnospiraceae; s__unclassified_Lachnospiraceae
ASV_865	0	0	21	0	0	0	0	16	0	0	0	0	15	0	0	d__Bacteria; p__Bacteroidota; c__Bacteroidia; o__Bacteroidales; f__Muribaculaceae; g__CAG-485; s__CAG-485 sp002493045
ASV_866	0	0	0	0	0	0	0	0	21	11	0	0	12	0	0	d__Bacteria; p__Firmicutes_A; c__Clostridia; o__Oscillospirales; f__Oscillospiraceae; g__Lawsonibacter; s__unclassified_Lawsonibacter
ASV_867	0	0	0	0	0	0	23	0	0	49	0	0	0	0	0	d__Bacteria; p__Bacteroidota; c__Bacteroidia; o__Bacteroidales; f__Muribaculaceae; g__CAG-485; s__CAG-485 sp002362485
ASV_868	0	0	0	0	0	0	0	0	0	71	0	0	0	0	0	d__Bacteria; p__Firmicutes_A; c__Clostridia; o__TANB77; f__CAG-508; g__CAG-273; s__CAG-273 sp003507395
ASV_869	0	40	23	0	0	0	0	0	0	0	5	0	0	0	0	d__Bacteria; p__Firmicutes_A; c__Clostridia; o__Oscillospirales; f__Oscillospiraceae; g__Faecousia; s__Faecousia sp000434635
ASV_870	0	4	0	0	0	7	4	0	7	0	4	0	5	0	5	d__Bacteria; p__Desulfobacterota_I; c__Desulfovibrionia; o__Desulfovibrionales; f__Desulfovibrionaceae; g__Mailhella; s__Mailhella massiliensis
ASV_871	0	8	0	0	0	0	0	0	0	12	0	15	0	0	0	d__Bacteria; p__Firmicutes_A; c__Clostridia; o__TANB77; f__CAG-508; g__CAG-273; s__CAG-273 sp003507395
ASV_872	0	1	2	6	0	8	0	18	4	0	0	8	0	0	0	d__Bacteria; p__Bacteroidota; c__Bacteroidia; o__Bacteroidales; f__Muribaculaceae; g__CAG-873; s__CAG-873 sp011959565
ASV_873	0	0	0	0	0	16	18	5	6	0	0	0	0	0	0	d__Bacteria; p__Firmicutes_D; c__Bacilli; o__RF39; f__UBA660; g__Coprosoma; s__Coprosoma sp000432855
ASV_874	10	29	13	0	7	0	0	0	0	12	0	0	0	0	0	d__Bacteria; p__Firmicutes_A; c__Clostridia; o__Oscillospirales; f__Oscillospiraceae; g__Faecousia; s__Faecousia sp000434635
ASV_875	3	2	8	0	0	0	9	0	14	0	6	0	0	9	6	d__Bacteria; p__Firmicutes_A; c__Clostridia; o__Oscillospirales; f__UBA644; g__UBA644; s__UBA644 sp002299265
ASV_876	0	7	0	0	0	0	0	0	0	11	1	0	22	10	9	d__Bacteria; p__Firmicutes_A; c__Clostridia; o__Peptostreptococcales; f__Anaerovoracaceae; g__BX12; s__BX12 sp902363595
ASV_877	0	0	0	0	0	0	0	0	20	0	0	58	0	0	0	d__Bacteria; p__Firmicutes_A; c__Clostridia; o__Oscillospirales; f__Oscillospiraceae; g__Enterenecus; s__Enterenecus sp004560375
ASV_878	0	0	0	0	0	0	0	0	0	0	0	54	0	0	0	d__Bacteria; p__Firmicutes_D; c__Bacilli; o__RF39; f__UBA660; g__UBA3789; s__unidentified_UBA3789
ASV_879	0	0	0	0	0	0	0	0	0	0	0	8	60	0	0	d__Bacteria; p__Firmicutes_A; c__Clostridia; o__Lachnospirales; f__Lachnospiraceae; g__unclassified_Lachnospiraceae; s__unclassified_Lachnospiraceae
ASV_880	0	31	0	14	0	0	0	0	0	0	0	0	0	0	0	d__Bacteria; p__Firmicutes_A; c__Clostridia; o__Oscillospirales; f__Oscillospiraceae; g__Faecousia; s__Faecousia sp000434635
ASV_881	0	38	22	0	0	0	0	0	0	0	0	0	0	0	0	d__Bacteria; p__Bacteroidota; c__Bacteroidia; o__Bacteroidales; f__Bacteroidaceae; g__Prevotella; s__Prevotella sp004792655
ASV_882	0	0	0	0	0	0	0	27	0	0	30	11	0	0	0	d__Bacteria; p__Actinobacteriota; c__Actinomycetia; o__Actinomycetales; f__Micrococcaceae; g__Pseudoglutamicibacter; s__Pseudoglutamicibacter cumminsii
ASV_883	0	0	0	0	0	5	7	0	8	4	12	5	0	2	0	d__Bacteria; p__Firmicutes_A; c__Clostridia; o__UBA1381; f__UBA1381; g__CAG-41; s__CAG-41 sp001941225
ASV_884	0	0	0	0	0	0	0	0	0	7	0	8	23	0	12	d__Bacteria; p__Firmicutes_A; c__Clostridia; o__Lachnospirales; f__Lachnospiraceae; g__Kineothrix; s__Kineothrix sp000403275
ASV_885	0	2	0	0	0	0	0	0	4	0	0	9	8	0	16	d__Bacteria; p__Firmicutes_A; c__Clostridia; o__Oscillospirales; f__Ruminococcaceae; g__Anaerofilum; s__unidentified_Anaerofilum
ASV_886	0	5	0	5	4	3	0	9	0	4	0	6	6	7	0	d__Bacteria; p__Bacteroidota; c__Bacteroidia; o__Bacteroidales; f__Marinifilaceae; g__Butyricimonas; s__unclassified_Butyricimonas
ASV_887	0	13	0	0	0	0	0	0	0	15	0	0	44	0	0	d__Bacteria; p__Firmicutes_A; c__Clostridia; o__TANB77; f__CAG-508; g__CAG-273; s__unclassified_CAG-273
ASV_888	0	0	0	0	0	0	9	0	0	0	0	0	9	19	0	d__Bacteria; p__Firmicutes_D; c__Bacilli; o__Erysipelotrichales; f__Erysipelotrichaceae; g__C-19; s__C-19 sp009917405
ASV_889	0	0	0	0	0	9	0	35	0	0	0	5	0	0	0	d__Bacteria; p__Firmicutes_A; c__Clostridia; o__TANB77; f__CAG-508; g__CAG-273; s__CAG-273 sp003507395
ASV_890	0	0	0	0	0	0	0	0	0	0	0	0	72	0	0	d__Bacteria; p__Firmicutes_A; c__Clostridia; o__Lachnospirales; f__Lachnospiraceae; g__unclassified_Lachnospiraceae; s__unclassified_Lachnospiraceae
ASV_891	0	0	0	5	0	0	0	0	0	0	0	0	46	0	0	d__Bacteria; p__Firmicutes_A; c__Clostridia; o__Lachnospirales; f__Lachnospiraceae; g__Enterocloster; s__unidentified_Enterocloster
ASV_892	0	15	0	0	0	0	0	0	0	0	0	0	0	0	0	d__Bacteria; p__Firmicutes_A; c__Clostridia; o__Lachnospirales; f__Lachnospiraceae; g__UBA3282; s__UBA3282 sp003611805
ASV_893	0	0	0	0	6	0	0	0	9	14	0	0	0	0	0	d__Bacteria; p__Firmicutes_A; c__Clostridia; o__Oscillospirales; f__CAG-272; g__Avispirillum; s__unidentified_Avispirillum
ASV_894	0	0	0	0	0	0	0	0	0	0	0	0	0	0	0	d__Bacteria; p__Firmicutes_A; c__Clostridia; o__TANB77; f__CAG-508; g__CAG-273; s__unclassified_CAG-273
ASV_895	0	0	0	0	0	0	0	0	27	0	0	0	0	0	0	d__Bacteria; p__Firmicutes_A; c__Clostridia; o__Lachnospirales; f__Lachnospiraceae; g__Kineothrix; s__Kineothrix sp000403275
ASV_896	0	0	13	0	0	0	37	0	0	0	0	0	0	0	0	d__Bacteria; p__Firmicutes_A; c__Clostridia; o__UBA1381; f__UBA1381; g__CAG-41; s__CAG-41 sp001941225
ASV_897	0	0	0	0	0	11	0	23	0	0	18	0	0	0	8	d__Bacteria; p__Proteobacteria; c__Gammaproteobacteria; o__Burkholderiales; f__Burkholderiaceae_A; g__Oxalobacter; s__Oxalobacter formigenes_B
ASV_898	0	0	1	0	0	0	0	0	0	0	12	0	0	5	0	d__Bacteria; p__Firmicutes_A; c__Clostridia; o__Christensenellales; f__CAG-314; g__CAG-314; s__CAG-314 sp900551395
ASV_899	0	0	0	19	0	0	0	0	26	0	17	0	11	0	0	d__Bacteria; p__Firmicutes_A; c__Clostridia; o__Oscillospirales; f__Oscillospiraceae; g__unclassified_Oscillospiraceae; s__unclassified_Oscillospiraceae
ASV_900	0	0	0	0	0	0	0	0	0	0	0	0	0	65	0	d__Bacteria; p__Firmicutes_A; c__Clostridia; o__Lachnospirales; f__Lachnospiraceae; g__COE1; s__unidentified_COE1
ASV_901	0	0	0	0	0	0	0	0	0	0	0	0	0	0	31	d__Bacteria; p__Desulfobacterota_I; c__Desulfovibrionia; o__Desulfovibrionales; f__Desulfovibrionaceae; g__Desulfovibrio_R; s__Desulfovibrio_R_446353 fairfieldensis
ASV_902	4	0	0	0	54	0	0	0	0	0	0	0	0	0	0	d__Bacteria; p__Firmicutes_A; c__Clostridia; o__Oscillospirales; f__Ruminococcaceae; g__Ruminiclostridium_E; s__Ruminiclostridium_E siraeum
ASV_903	0	61	0	0	0	0	0	0	0	0	0	0	0	0	0	d__Bacteria; p__Patescibacteria; c__Saccharimonadia; o__Saccharimonadales; f__Nanosyncoccaceae; g__Nanosyncoccus; s__Nanosyncoccus sp003979185
ASV_904	0	0	0	0	0	0	0	0	19	0	11	0	13	10	0	d__Bacteria; p__Firmicutes_A; c__Clostridia; o__Oscillospirales; f__Oscillospiraceae; g__unclassified_Oscillospiraceae; s__unclassified_Oscillospiraceae
ASV_905	0	11	5	0	0	3	0	15	4	0	11	0	0	0	0	d__Bacteria; p__Firmicutes_A; c__Clostridia; o__Oscillospirales; f__Ruminococcaceae; g__Ruminococcus_D; s__unidentified_Ruminococcus_D
ASV_906	0	0	0	0	0	0	0	0	17	0	0	0	28	0	9	d__Bacteria; p__Firmicutes_A; c__Clostridia; o__Lachnospirales; f__Lachnospiraceae; g__Ventrimonas; s__Ventrimonas sp003611875
ASV_907	0	0	0	0	0	8	13	0	0	0	0	0	15	0	24	d__Bacteria; p__Firmicutes_A; c__Clostridia; o__Peptostreptococcales; f__Anaerovoracaceae; g__RUG11894; s__unidentified_RUG11894
ASV_908	0	0	0	0	0	29	13	0	0	0	0	0	0	0	0	d__Bacteria; p__Firmicutes_A; c__Clostridia; o__UBA1381; f__UBA1381; g__CAG-41; s__CAG-41 sp001941225
ASV_909	0	0	0	0	0	0	0	14	0	0	29	0	7	0	0	d__Bacteria; p__Firmicutes_D; c__Bacilli; o__Staphylococcales; f__Salinicoccaceae; g__Jeotgalicoccus_A; s__Jeotgalicoccus_A_310698 schoeneichii
ASV_910	0	0	0	0	0	0	0	0	0	0	0	0	12	0	33	d__Bacteria; p__Firmicutes_A; c__Clostridia; o__Lachnospirales; f__Lachnospiraceae; g__unclassified_Lachnospiraceae; s__unclassified_Lachnospiraceae
ASV_911	0	0	0	0	0	0	39	27	0	0	0	0	0	0	0	d__Bacteria; p__Firmicutes_D; c__Bacilli; o__RF39; f__UBA660; g__UBA6985; s__unidentified_UBA6985
ASV_912	0	0	0	0	0	0	0	25	0	0	20	0	0	0	0	d__Bacteria; p__Actinobacteriota; c__Actinomycetia; o__Actinomycetales; f__Micrococcaceae; g__Enteractinococcus; s__Enteractinococcus helveticum
ASV_913	0	0	0	0	0	0	7	0	0	0	0	0	55	0	0	d__Bacteria; p__Firmicutes_A; c__Clostridia; o__Lachnospirales; f__Lachnospiraceae; g__Eubacterium_F; s__Eubacterium_F sp003491505
ASV_914	0	0	0	0	0	0	0	0	12	0	0	0	16	0	0	d__Bacteria; p__Firmicutes_A; c__Clostridia; o__Lachnospirales; f__Lachnospiraceae; g__unclassified_Lachnospiraceae; s__unclassified_Lachnospiraceae
ASV_915	0	0	0	0	0	36	5	0	0	0	0	0	0	0	0	d__Bacteria; p__Firmicutes_A; c__Clostridia; o__Eubacteriales; f__Oscillospiraceae; g__Ructibacterium; s__Ructibacterium gallinarum
ASV_916	0	0	0	0	0	0	0	0	0	0	0	0	0	0	0	d__Bacteria; p__Firmicutes_A; c__Clostridia; o__Lachnospirales; f__Lachnospiraceae; g__Kineothrix; s__Kineothrix sp000403275
ASV_917	0	0	0	50	7	0	4	0	0	0	0	0	0	0	0	d__Bacteria; p__Firmicutes_A; c__Clostridia; o__Christensenellales; f__CAG-74; g__SFMI01; s__unidentified_SFMI01
ASV_918	0	0	0	0	0	7	0	0	0	0	26	0	0	0	0	d__Bacteria; p__Actinobacteriota; c__Actinomycetia; o__Actinomycetales; f__Microbacteriaceae; g__Leucobacter; s__unclassified_Leucobacter
ASV_919	0	0	0	0	0	0	3	12	0	0	27	5	2	0	6	d__Bacteria; p__Firmicutes_A; c__Clostridia; o__SK-Y3; f__SK-Y3; g__Petroclostridium; s__unidentified_Petroclostridium
ASV_920	0	0	0	0	0	33	3	6	12	0	0	0	3	0	0	d__Bacteria; p__Proteobacteria; c__Alphaproteobacteria; o__Rs-D84; f__Rs-D84; g__Enterousia; s__unidentified_Enterousia
ASV_921	0	0	0	0	0	52	0	0	0	0	0	0	0	0	0	d__Bacteria; p__Firmicutes_A; c__Clostridia; o__Christensenellales; f__CAG-74; g__SFMI01; s__unidentified_SFMI01
ASV_922	0	0	0	0	0	0	0	30	0	0	33	0	0	0	0	d__Bacteria; p__Actinobacteriota; c__Actinomycetia; o__Mycobacteriales; f__Mycobacteriaceae; g__Dietzia; s__unclassified_Dietzia
ASV_923	0	0	0	0	0	7	0	25	0	0	23	0	0	0	0	d__Bacteria; p__Firmicutes_A; c__Clostridia; o__Oscillospirales; f__Oscillospiraceae; g__Evtepia; s__unidentified_Evtepia
ASV_924	0	8	0	3	0	13	0	0	0	0	9	0	0	5	0	d__Bacteria; p__Bacteroidota; c__Bacteroidia; o__Bacteroidales; f__Muribaculaceae; g__unclassified_Muribaculaceae; s__unclassified_Muribaculaceae
ASV_925	0	0	15	0	0	0	0	0	0	0	0	31	0	0	0	d__Bacteria; p__Firmicutes_D; c__Bacilli; o__RF39; f__UBA660; g__UBA5026; s__unclassified_UBA5026
ASV_926	0	0	0	0	0	0	0	0	0	0	0	9	6	13	19	d__Bacteria; p__Firmicutes_A; c__Clostridia; o__Peptostreptococcales; f__Anaerovoracaceae; g__BX12; s__BX12 sp902363595
ASV_927	0	0	0	0	0	0	0	25	0	0	0	0	0	0	0	d__Bacteria; p__Firmicutes_A; c__Clostridia; o__Peptostreptococcales; f__Anaerovoracaceae; g__RUG11894; s__unidentified_RUG11894
ASV_928	0	0	0	0	11	8	25	10	10	0	0	0	0	0	0	d__Bacteria; p__Firmicutes_A; c__Clostridia; o__Acetivibrionales; f__DSM-8532; g__Thermoclostridium_A; s__unidentified_Thermoclostridium_A
ASV_929	0	0	0	0	0	0	0	0	0	0	0	0	0	0	0	d__Bacteria; p__Firmicutes_A; c__Clostridia; o__TANB77; f__CAG-508; g__CAG-273; s__CAG-273 sp003507395
ASV_930	0	0	0	0	0	0	0	0	15	0	0	0	0	0	0	d__Bacteria; p__Firmicutes_A; c__Clostridia; o__TANB77; f__CAG-508; g__UMGS1994; s__UMGS1994 sp900553945
ASV_931	0	0	0	0	0	0	0	0	0	4	45	0	0	0	0	d__Bacteria; p__Bacteroidota; c__Bacteroidia; o__Flavobacteriales; f__Weeksellaceae; g__Ap0902; s__unclassified_Ap0902
ASV_932	0	0	0	0	0	0	0	0	0	7	4	0	13	0	8	d__Bacteria; p__Desulfobacterota_I; c__Desulfovibrionia; o__Desulfovibrionales; f__Desulfovibrionaceae; g__Bilophila; s__Bilophila wadsworthia
ASV_933	0	0	0	0	0	0	0	0	0	0	0	0	66	0	0	d__Bacteria; p__Firmicutes_A; c__Clostridia; o__Lachnospirales; f__Lachnospiraceae; g__CAG-194; s__CAG-194 sp000432915
ASV_934	0	0	0	0	0	0	0	0	0	0	0	0	0	60	0	d__Bacteria; p__Firmicutes_A; c__Clostridia; o__Lachnospirales; f__Lachnospiraceae; g__Eubacterium_F; s__Eubacterium_F sp003491505
ASV_935	0	0	8	0	0	26	31	0	0	0	0	0	0	0	0	d__Bacteria; p__Patescibacteria; c__Saccharimonadia; o__Saccharimonadales; f__Nanosyncoccaceae; g__Nanosyncoccus; s__Nanosyncoccus sp003979185
ASV_936	0	0	0	57	0	0	0	0	0	0	0	0	0	0	0	d__Bacteria; p__Firmicutes_A; c__Clostridia; o__TANB77; f__CAG-508; g__CAG-269; s__CAG-269 sp000431335
ASV_937	0	0	0	0	17	0	0	0	0	19	12	0	0	0	0	d__Bacteria; p__Firmicutes_A; c__Clostridia; o__TANB77; f__CAG-508; g__CAG-273; s__CAG-273 sp003507395
ASV_938	0	0	0	0	0	0	0	0	0	0	4	0	0	0	6	d__Bacteria; p__Firmicutes_A; c__Clostridia; o__Oscillospirales; f__Oscillospiraceae; g__Evtepia; s__unidentified_Evtepia
ASV_939	0	0	0	0	0	0	0	0	13	28	0	24	0	0	0	d__Bacteria; p__Firmicutes_A; c__Clostridia; o__Lachnospirales; f__Lachnospiraceae; g__Eisenbergiella; s__unidentified_Eisenbergiella
ASV_940	0	0	0	0	0	0	0	15	0	0	0	0	47	0	0	d__Bacteria; p__Firmicutes_D; c__Bacilli; o__Acholeplasmatales; f__Anaeroplasmataceae; g__Pelethenecus; s__unidentified_Pelethenecus
ASV_941	0	6	0	0	4	13	0	0	0	0	0	0	21	0	0	d__Bacteria; p__Firmicutes_D; c__Bacilli; o__RF39; f__UBA660; g__CAG-533; s__unidentified_CAG-533
ASV_942	0	0	0	0	0	0	7	0	0	30	0	0	0	0	0	d__Bacteria; p__Bacteroidota; c__Bacteroidia; o__Bacteroidales; f__Muribaculaceae; g__Paramuribaculum; s__Paramuribaculum sp000431155
ASV_943	0	10	0	5	36	0	0	0	0	0	0	0	0	0	0	d__Bacteria; p__Firmicutes_A; c__Clostridia; o__Peptostreptococcales; f__Anaerovoracaceae; g__Emergencia; s__Emergencia sp009935805
ASV_944	0	0	0	14	0	0	0	0	0	0	13	6	0	0	0	d__Bacteria; p__Firmicutes_A; c__Clostridia; o__Oscillospirales; f__Oscillospiraceae; g__unclassified_Oscillospiraceae; s__unclassified_Oscillospiraceae
ASV_945	0	0	8	0	4	25	8	10	0	0	8	0	0	0	0	d__Bacteria; p__Firmicutes_A; c__Clostridia; o__Oscillospirales; f__Oscillospiraceae; g__Faecousia; s__Faecousia sp000434635
ASV_946	0	0	0	0	15	0	0	0	0	0	0	11	0	0	15	d__Bacteria; p__Actinobacteriota; c__Coriobacteriia; o__Coriobacteriales; f__Eggerthellaceae; g__unclassified_Eggerthellaceae; s__unclassified_Eggerthellaceae
ASV_947	3	0	0	0	0	0	0	0	0	0	0	0	0	0	12	d__Bacteria; p__Firmicutes_D; c__Bacilli; o__RF39; f__UBA660; g__Scybalousia; s__Scybalousia sp900543675
ASV_948	11	32	11	0	0	0	0	0	0	0	0	0	0	0	0	d__Bacteria; p__Bacteroidota; c__Bacteroidia; o__Bacteroidales; f__Bacteroidaceae; g__Prevotella; s__Prevotella sp004792655
ASV_949	0	0	0	0	0	0	0	0	0	0	0	0	0	0	0	d__Bacteria; p__Bacteroidota; c__Bacteroidia; o__Bacteroidales; f__Muribaculaceae; g__Duncaniella; s__Duncaniella sp001689575
ASV_950	0	0	0	0	0	0	0	37	0	21	0	0	0	0	0	d__Bacteria; p__Actinobacteriota; c__Actinomycetia; o__Mycobacteriales; f__Mycobacteriaceae; g__Corynebacterium; s__unclassified_Corynebacterium
ASV_951	0	0	0	0	0	3	0	0	0	0	13	0	4	0	0	d__Bacteria; p__Proteobacteria; c__Alphaproteobacteria; o__Rhizobiales_A; f__Beijerinckiaceae; g__Pseudochelatococcus; s__Pseudochelatococcus lubricantis
ASV_952	0	0	0	0	0	0	0	0	0	0	0	0	61	0	0	d__Bacteria; p__Firmicutes_A; c__Clostridia; o__Oscillospirales; f__Acutalibacteraceae; g__Acutalibacter; s__Acutalibacter muris
ASV_953	0	0	0	0	0	0	0	0	0	0	0	0	61	0	0	d__Bacteria; p__Firmicutes_A; c__Clostridia; o__Oscillospirales; f__Oscillospiraceae; g__Enterenecus; s__Enterenecus sp004560375
ASV_954	0	9	0	0	0	0	4	0	9	0	0	0	10	10	0	d__Bacteria; p__Firmicutes_A; c__Clostridia; o__Oscillospirales; f__Ruminococcaceae; g__Phocea; s__unidentified_Phocea
ASV_955	64	0	0	0	0	0	0	0	0	0	0	0	0	0	0	d__Bacteria; p__Firmicutes_A; c__Clostridia; o__Oscillospirales; f__Ruminococcaceae; g__UBA1394; s__unidentified_UBA1394
ASV_956	0	7	0	0	8	0	0	0	0	0	0	13	0	31	0	d__Bacteria; p__Firmicutes_A; c__Clostridia; o__Lachnospirales; f__Lachnospiraceae; g__unclassified_Lachnospiraceae; s__unclassified_Lachnospiraceae
ASV_957	0	0	0	0	0	0	0	0	3	0	0	9	0	0	0	d__Bacteria; p__Firmicutes_A; c__Clostridia; o__Lachnospirales; f__Lachnospiraceae; g__unclassified_Lachnospiraceae; s__unclassified_Lachnospiraceae
ASV_958	0	0	0	0	0	0	0	0	0	0	0	0	12	0	0	d__Bacteria; p__Firmicutes_A; c__Clostridia; o__TANB77; f__CAG-508; g__CAG-273; s__unidentified_CAG-273
ASV_959	0	0	0	0	0	0	0	0	0	0	0	0	0	0	37	d__Bacteria; p__Firmicutes_A; c__Clostridia; o__Lachnospirales; f__Lachnospiraceae; g__unclassified_Lachnospiraceae; s__unclassified_Lachnospiraceae
ASV_960	0	0	0	0	35	0	0	0	0	0	0	0	0	0	5	d__Bacteria; p__Firmicutes_D; c__Bacilli; o__RF39; f__UBA660; g__UBA5026; s__unidentified_UBA5026
ASV_961	0	0	0	0	0	46	0	0	0	0	0	0	0	0	17	d__Bacteria; p__Firmicutes_A; c__Clostridia; o__Christensenellales; f__CAG-74; g__Onthenecus; s__unidentified_Onthenecus
ASV_962	0	0	0	0	0	12	0	0	0	0	26	0	0	0	0	d__Bacteria; p__Proteobacteria; c__Alphaproteobacteria; o__Rhodobacterales; f__Rhodobacteraceae; g__Paracoccus; s__unclassified_Paracoccus
ASV_963	0	0	0	2	0	17	4	0	0	0	3	0	0	29	0	d__Bacteria; p__Firmicutes_A; c__Clostridia; o__Oscillospirales; f__Oscillospiraceae; g__UBA2658; s__UBA2658 sp009929315
ASV_964	0	0	0	0	0	0	0	0	35	0	0	0	0	0	0	d__Bacteria; p__Firmicutes_A; c__Clostridia; o__Oscillospirales; f__Oscillospiraceae; g__unclassified_Oscillospiraceae; s__unclassified_Oscillospiraceae
ASV_965	0	0	0	0	0	0	0	0	0	0	0	0	0	0	0	d__Bacteria; p__Firmicutes_D; c__Bacilli; o__Lactobacillales; f__Enterococcaceae; g__Enterococcus_C; s__Enterococcus_C asini
ASV_966	0	0	0	0	12	0	0	0	0	0	8	9	0	0	0	d__Bacteria; p__Firmicutes_A; c__Clostridia; o__Oscillospirales; f__Acutalibacteraceae; g__Acutalibacter; s__Acutalibacter muris
ASV_967	0	0	0	0	4	0	0	4	0	0	0	0	0	0	10	d__Bacteria; p__Firmicutes_A; c__Clostridia; o__Lachnospirales; f__Lachnospiraceae; g__Bacteroides_F; s__unclassified_Bacteroides_F
ASV_968	0	0	0	0	6	0	4	17	6	14	4	0	0	0	0	d__Bacteria; p__Firmicutes_A; c__Clostridia; o__Christensenellales; f__CAG-74; g__SFMI01; s__unidentified_SFMI01
ASV_969	0	10	0	0	0	0	0	0	8	5	0	4	0	0	14	d__Bacteria; p__Firmicutes_A; c__Clostridia; o__Lachnospirales; f__Lachnospiraceae; g__Bariatricus; s__unclassified_Bariatricus
ASV_970	0	7	0	0	0	0	0	0	10	0	0	4	9	0	8	d__Bacteria; p__Actinobacteriota; c__Coriobacteriia; o__Coriobacteriales; f__Eggerthellaceae; g__UBA9715; s__UBA9715 sp902788545
ASV_971	0	0	0	0	9	0	0	0	16	0	0	2	13	0	0	d__Bacteria; p__Firmicutes_A; c__Clostridia; o__Oscillospirales; f__Oscillospiraceae; g__Limivicinus; s__Limivicinus sp002320035
ASV_972	0	0	0	18	0	0	0	0	0	0	0	0	42	0	0	d__Bacteria; p__Firmicutes_D; c__Bacilli; o__RF39; f__UBA660; g__UBA6985; s__UBA6985 sp900314465
ASV_973	0	0	0	0	0	0	0	0	0	0	0	0	30	0	0	d__Bacteria; p__Firmicutes_D; c__Bacilli; o__RF39; f__UBA660; g__CAG-628; s__CAG-628 sp003524085
ASV_974	0	5	0	0	4	0	0	0	0	24	0	0	20	0	0	d__Bacteria; p__Firmicutes_A; c__Clostridia; o__Oscillospirales; f__Oscillospiraceae; g__Evtepia; s__unidentified_Evtepia
ASV_975	0	0	0	0	0	0	0	0	0	0	0	0	0	0	22	d__Bacteria; p__Firmicutes_A; c__Clostridia; o__Oscillospirales; f__Oscillospiraceae; g__Enterenecus; s__Enterenecus sp004560375
ASV_976	0	5	0	0	0	6	7	0	10	15	0	0	0	0	0	d__Bacteria; p__Firmicutes_A; c__Clostridia; o__Oscillospirales; f__Oscillospiraceae; g__Faecousia; s__unidentified_Faecousia
ASV_977	0	0	2	0	1	1	8	1	0	25	1	0	8	0	0	d__Bacteria; p__Bacteroidota; c__Bacteroidia; o__Bacteroidales; f__Bacteroidaceae; g__Paraprevotella; s__Paraprevotella clara
ASV_978	0	0	0	0	0	4	0	0	31	11	0	9	0	0	0	d__Bacteria; p__Firmicutes_A; c__Clostridia; o__Oscillospirales; f__Ruminococcaceae; g__Fournierella; s__Fournierella massiliensis
ASV_979	0	2	0	0	0	0	10	0	1	0	0	1	0	26	0	d__Bacteria; p__Firmicutes_D; c__Bacilli; o__Lactobacillales; f__Lactobacillaceae; g__Limosilactobacillus; s__Limosilactobacillus reuteri
ASV_980	0	0	0	0	0	0	0	0	0	0	0	0	59	0	0	d__Bacteria; p__Firmicutes_A; c__Clostridia; o__Lachnospirales; f__Lachnospiraceae; g__Kineothrix; s__Kineothrix sp000403275
ASV_981	0	0	0	0	0	0	0	0	0	0	0	0	49	0	0	d__Bacteria; p__Firmicutes_A; c__Clostridia; o__Lachnospirales; f__Lachnospiraceae; g__Ventrimonas; s__Ventrimonas sp003611875
ASV_982	0	0	0	0	0	0	0	0	0	0	0	0	42	13	0	d__Bacteria; p__Firmicutes_A; c__Clostridia; o__Lachnospirales; f__Lachnospiraceae; g__unclassified_Lachnospiraceae; s__unclassified_Lachnospiraceae
ASV_983	0	0	0	0	0	0	0	0	0	0	0	0	16	0	0	d__Bacteria; p__Firmicutes_A; c__Clostridia; o__TANB77; f__CAG-508; g__UMGS1994; s__UMGS1994 sp900553945
ASV_984	0	28	0	30	0	0	0	0	0	0	0	0	0	0	0	d__Bacteria; p__Firmicutes_A; c__Clostridia; o__Oscillospirales; f__Ruminococcaceae; g__UBA1394; s__UBA1394 sp900066845
ASV_985	0	11	45	0	0	0	0	0	0	0	0	0	0	0	0	d__Bacteria; p__Firmicutes_A; c__Clostridia; o__Lachnospirales; f__Lachnospiraceae; g__CAG-510; s__unidentified_CAG-510
ASV_986	0	0	0	0	0	14	0	0	0	0	0	0	0	0	0	d__Bacteria; p__Proteobacteria; c__Alphaproteobacteria; o__Rhodobacterales; f__Rhodobacteraceae; g__Paracoccus; s__unclassified_Paracoccus
ASV_987	0	0	0	0	0	0	0	0	27	0	0	0	0	0	0	d__Bacteria; p__Firmicutes_A; c__Clostridia; o__TANB77; f__CAG-508; g__CAG-269; s__CAG-269 sp000431335
ASV_988	0	0	0	0	0	11	0	0	0	0	0	0	0	0	0	d__Bacteria; p__Firmicutes_A; c__Clostridia; o__Lachnospirales; f__Lachnospiraceae; g__Kineothrix; s__Kineothrix sp000403275
ASV_989	0	0	0	0	0	0	0	23	0	0	31	0	0	0	0	d__Bacteria; p__Proteobacteria; c__Gammaproteobacteria; o__Burkholderiales; f__Burkholderiaceae_A; g__Paenalcaligenes; s__Paenalcaligenes hominis
ASV_990	0	0	0	0	0	14	4	5	0	9	9	0	3	0	6	d__Bacteria; p__Firmicutes_A; c__Clostridia; o__UBA1381; f__UBA1381; g__CAG-41; s__unidentified_CAG-41
ASV_991	0	8	12	8	9	0	0	0	0	0	6	0	0	0	0	d__Bacteria; p__Bacteroidota; c__Bacteroidia; o__Bacteroidales; f__Muribaculaceae; g__CAG-873; s__CAG-873 sp011959565
ASV_992	0	0	0	3	18	4	0	4	0	5	5	0	0	0	0	d__Bacteria; p__Bacteroidota; c__Bacteroidia; o__Bacteroidales; f__Muribaculaceae; g__unclassified_Muribaculaceae; s__unclassified_Muribaculaceae
ASV_993	0	0	0	0	0	0	33	0	0	0	0	0	18	0	0	d__Bacteria; p__Firmicutes_A; c__Clostridia; o__Lachnospirales; f__Lachnospiraceae; g__unclassified_Lachnospiraceae; s__unclassified_Lachnospiraceae
ASV_994	0	10	0	0	31	0	0	0	0	4	0	0	0	0	0	d__Bacteria; p__Firmicutes_A; c__Clostridia; o__Oscillospirales; f__Oscillospiraceae; g__Faecousia; s__Faecousia sp000434635
ASV_995	0	0	0	0	0	33	0	22	0	0	0	0	0	0	0	d__Bacteria; p__Firmicutes_A; c__Clostridia; o__TANB77; f__CAG-508; g__UMGS1994; s__UMGS1994 sp900553945
ASV_996	0	0	0	0	0	0	0	31	0	21	0	0	0	0	0	d__Bacteria; p__Actinobacteriota; c__Actinomycetia; o__Mycobacteriales; f__Mycobacteriaceae; g__Corynebacterium; s__Corynebacterium stationis
ASV_997	0	6	5	0	0	0	0	0	0	0	0	46	0	0	0	d__Bacteria; p__Firmicutes_A; c__Clostridia; o__TANB77; f__CAG-508; g__CAG-273; s__CAG-273 sp003507395
ASV_998	0	0	0	0	5	4	0	9	4	0	0	15	0	0	8	d__Bacteria; p__Actinobacteriota; c__Coriobacteriia; o__Coriobacteriales; f__Eggerthellaceae; g__unclassified_Eggerthellaceae; s__unclassified_Eggerthellaceae
ASV_999	0	0	0	0	0	0	0	14	0	0	0	0	22	0	8	d__Bacteria; p__Bacteroidota; c__Bacteroidia; o__Bacteroidales; f__Muribaculaceae; g__Muribaculum; s__unidentified_Muribaculum
ASV_1000	0	0	0	0	0	0	0	0	0	0	0	0	12	18	5	d__Bacteria; p__Actinobacteriota; c__Coriobacteriia; o__Coriobacteriales; f__unclassified_Coriobacteriales; g__unclassified_Coriobacteriales; s__unclassified_Coriobacteriales
ASV_1001	0	0	0	26	0	10	0	0	0	0	0	0	0	0	15	d__Bacteria; p__Firmicutes_A; c__Clostridia; o__Christensenellales; f__CAG-74; g__Onthenecus; s__unidentified_Onthenecus
ASV_1002	0	0	0	0	6	0	0	3	0	0	12	0	27	0	0	d__Bacteria; p__Firmicutes_A; c__Clostridia; o__Oscillospirales; f__Ruminococcaceae; g__Ruminiclostridium_E; s__Ruminiclostridium_E siraeum
ASV_1003	0	4	0	4	4	13	0	0	0	0	6	9	0	6	0	d__Bacteria; p__Firmicutes_A; c__Clostridia; o__Oscillospirales; f__Acutalibacteraceae; g__Acutalibacter; s__Acutalibacter timonensis
ASV_1004	0	0	0	0	0	0	0	0	0	0	0	60	0	0	0	d__Bacteria; p__Firmicutes_A; c__Clostridia; o__TANB77; f__CAG-508; g__CAG-269; s__unidentified_CAG-269
ASV_1005	0	0	0	0	0	5	0	5	15	4	0	3	19	0	0	d__Bacteria; p__Bacteroidota; c__Bacteroidia; o__Bacteroidales; f__Muribaculaceae; g__Paramuribaculum; s__Paramuribaculum sp000431155
ASV_1006	8	8	0	0	0	0	0	0	0	0	0	0	9	24	0	d__Bacteria; p__Firmicutes_D; c__Bacilli; o__Erysipelotrichales; f__Erysipelotrichaceae; g__C-19; s__C-19 sp009917405
ASV_1007	0	0	0	15	0	0	0	0	10	0	0	0	0	4	0	d__Bacteria; p__Firmicutes_A; c__Clostridia; o__Oscillospirales; f__CAG-272; g__Avispirillum; s__Avispirillum sp011957885
ASV_1008	0	0	0	0	27	0	0	0	0	0	0	0	0	0	13	d__Bacteria; p__Firmicutes_A; c__Clostridia; o__TANB77; f__CAG-508; g__CAG-273; s__CAG-273 sp003507395
ASV_1009	0	0	0	0	0	0	0	0	0	0	14	0	0	0	0	d__Bacteria; p__Firmicutes_A; c__Clostridia; o__TANB77; f__CAG-508; g__UMGS1994; s__UMGS1994 sp900553945
ASV_1010	2	14	2	0	0	1	0	0	1	2	1	3	10	4	3	d__Bacteria; p__Bacteroidota; c__Bacteroidia; o__Bacteroidales; f__Muribaculaceae; g__CAG-485; s__CAG-485 sp002493045
ASV_1011	0	12	0	33	0	0	0	0	0	0	0	8	0	0	0	d__Bacteria; p__Firmicutes_A; c__Clostridia; o__Lachnospirales; f__Lachnospiraceae; g__Eubacterium_J; s__unidentified_Eubacterium_J
ASV_1012	0	2	0	0	0	0	0	0	0	0	0	0	48	0	0	d__Bacteria; p__Firmicutes_A; c__Clostridia; o__Oscillospirales; f__Oscillospiraceae; g__Enterenecus; s__Enterenecus sp004560375
ASV_1013	0	0	0	0	0	0	0	0	0	0	0	0	0	32	0	d__Bacteria; p__Firmicutes_A; c__Clostridia; o__TANB77; f__CAG-508; g__CAG-269; s__CAG-269 sp000431335
ASV_1014	0	0	0	0	0	0	0	0	0	13	0	0	0	24	0	d__Bacteria; p__Bacteroidota; c__Bacteroidia; o__Bacteroidales; f__Muribaculaceae; g__Muribaculum; s__unidentified_Muribaculum
ASV_1015	0	0	0	0	0	0	0	0	0	0	0	0	0	0	33	d__Bacteria; p__Firmicutes_A; c__Clostridia; o__Lachnospirales; f__Lachnospiraceae; g__CAG-194; s__CAG-194 sp000432915
ASV_1016	0	0	0	0	0	25	0	0	0	0	0	0	0	0	9	d__Bacteria; p__Firmicutes_A; c__Clostridia; o__TANB77; f__CAG-508; g__CAG-793; s__unidentified_CAG-793
ASV_1017	0	4	0	0	0	0	17	0	6	26	0	0	0	0	0	d__Bacteria; p__Bacteroidota; c__Bacteroidia; o__Bacteroidales; f__Muribaculaceae; g__unclassified_Muribaculaceae; s__unclassified_Muribaculaceae
ASV_1018	0	0	0	0	0	53	0	0	0	0	0	0	0	0	0	d__Bacteria; p__Cyanobacteria; c__Vampirovibrionia; o__Gastranaerophilales; f__Gastranaerophilaceae; g__Stercorousia; s__unidentified_Stercorousia
ASV_1019	0	0	0	0	0	0	0	0	0	0	50	0	0	0	0	d__Bacteria; p__Bacteroidota; c__Bacteroidia; o__Sphingobacteriales; f__Sphingobacteriaceae; g__Sphingobacterium; s__Sphingobacterium paucimobilis
ASV_1020	0	0	0	0	0	0	0	0	0	0	0	51	0	0	0	d__Bacteria; p__Firmicutes_A; c__Clostridia; o__TANB77; f__CAG-508; g__CAG-269; s__unidentified_CAG-269
ASV_1021	0	0	0	0	0	0	0	17	0	0	0	0	8	0	0	d__Bacteria; p__Firmicutes_A; c__Clostridia; o__Lachnospirales; f__Lachnospiraceae; g__Merdisoma; s__Merdisoma sp011959465
ASV_1022	5	8	0	0	0	10	0	0	0	0	0	0	6	8	2	d__Bacteria; p__Firmicutes_D; c__Bacilli; o__RF39; f__UBA660; g__RUG12438; s__RUG12438 sp902801685
ASV_1023	0	14	0	0	0	0	0	14	0	0	0	0	0	10	0	d__Bacteria; p__Firmicutes_A; c__Clostridia; o__TANB77; f__CAG-508; g__CAG-273; s__CAG-273 sp003507395
ASV_1024	0	0	0	0	0	0	0	0	0	0	0	0	0	0	0	d__Bacteria; p__Actinobacteriota; c__Coriobacteriia; o__Coriobacteriales; f__Eggerthellaceae; g__ZJ304; s__ZJ304 sp011039075
ASV_1025	0	0	0	0	3	0	6	0	0	35	0	0	0	0	0	d__Bacteria; p__Firmicutes_D; c__Bacilli; o__RF39; f__UBA660; g__CAG-605; s__unidentified_CAG-605
ASV_1026	0	5	0	0	0	0	0	10	9	0	4	0	5	0	9	d__Bacteria; p__Firmicutes_A; c__Clostridia; o__Oscillospirales; f__Oscillospiraceae; g__UBA2658; s__UBA2658 sp009929315
ASV_1027	0	0	0	0	0	0	0	0	0	5	5	0	15	7	9	d__Bacteria; p__Firmicutes_A; c__Clostridia; o__Lachnospirales; f__Lachnospiraceae; g__Ventrimonas; s__Ventrimonas sp003611875
ASV_1028	0	0	0	0	0	0	11	0	0	0	0	11	0	0	0	d__Bacteria; p__Firmicutes_A; c__Clostridia; o__UBA1381; f__UBA1381; g__CAG-41; s__CAG-41 sp001941225
ASV_1029	4	0	0	0	7	0	0	11	0	0	0	6	5	0	11	d__Bacteria; p__Actinobacteriota; c__Coriobacteriia; o__Coriobacteriales; f__Eggerthellaceae; g__ZJ304; s__ZJ304 sp011039075
ASV_1030	0	0	0	0	0	0	0	0	19	0	0	0	26	0	0	d__Bacteria; p__Firmicutes_A; c__Clostridia; o__Lachnospirales; f__Lachnospiraceae; g__unclassified_Lachnospiraceae; s__unclassified_Lachnospiraceae
ASV_1031	0	11	0	0	0	8	5	0	0	0	0	0	7	3	0	d__Bacteria; p__Firmicutes_A; c__Clostridia; o__Oscillospirales; f__Oscillospiraceae; g__Enterenecus; s__Enterenecus sp004560375
ASV_1032	0	0	0	0	0	0	0	0	0	0	0	0	5	0	0	d__Bacteria; p__Firmicutes_A; c__Clostridia; o__Oscillospirales; f__Oscillospiraceae; g__unclassified_Oscillospiraceae; s__unclassified_Oscillospiraceae
ASV_1033	0	0	0	0	0	0	0	34	0	0	0	0	0	9	0	d__Bacteria; p__Firmicutes_A; c__Clostridia; o__TANB77; f__CAG-508; g__CAG-793; s__CAG-793 sp000433915
ASV_1034	0	0	3	0	0	0	0	0	18	15	0	0	0	0	0	d__Bacteria; p__Firmicutes_A; c__Clostridia; o__Oscillospirales; f__Oscillospiraceae; g__Dysosmobacter; s__unidentified_Dysosmobacter
ASV_1035	0	0	0	0	0	0	0	15	15	0	7	0	0	0	0	d__Bacteria; p__Proteobacteria; c__Gammaproteobacteria; o__Burkholderiales; f__Burkholderiaceae_A; g__Turicimonas; s__Turicimonas muris
ASV_1036	0	0	4	13	0	0	0	0	0	0	9	0	0	0	0	d__Bacteria; p__Firmicutes_A; c__Clostridia; o__Oscillospirales; f__Ruminococcaceae; g__Ruthenibacterium; s__unidentified_Ruthenibacterium
ASV_1037	6	0	2	4	8	0	5	0	0	0	0	14	0	0	0	d__Bacteria; p__Firmicutes_A; c__Clostridia; o__Lachnospirales; f__Defluviitaleaceae; g__Defluviitalea_A; s__unclassified_Defluviitalea_A
ASV_1038	0	0	0	0	0	30	0	0	0	0	0	0	20	0	0	d__Bacteria; p__Firmicutes_A; c__Clostridia; o__TANB77; f__CAG-508; g__CAG-273; s__CAG-273 sp003507395
ASV_1039	5	10	0	3	0	0	0	0	0	5	0	0	0	9	0	d__Bacteria; p__Firmicutes_A; c__Clostridia; o__Lachnospirales; f__Lachnospiraceae; g__Ruminococcus_B; s__unidentified_Ruminococcus_B
ASV_1040	0	8	0	42	0	0	0	0	0	0	0	0	0	0	0	d__Bacteria; p__Firmicutes_A; c__Clostridia; o__Lachnospirales; f__Lachnospiraceae; g__Eubacterium_J; s__unidentified_Eubacterium_J
ASV_1041	0	0	24	0	0	0	0	0	25	0	0	0	0	0	0	d__Bacteria; p__Firmicutes_A; c__Clostridia; o__TANB77; f__CAG-508; g__CAG-273; s__unidentified_CAG-273
ASV_1042	0	0	0	31	0	22	0	0	0	0	0	0	0	0	0	d__Bacteria; p__Firmicutes_A; c__Clostridia; o__Christensenellales; f__CAG-74; g__Onthenecus; s__unidentified_Onthenecus
ASV_1043	0	0	0	0	0	23	0	21	0	0	0	0	0	0	0	d__Bacteria; p__Firmicutes_D; c__Bacilli; o__RF39; f__UBA660; g__UBA3789; s__unidentified_UBA3789
ASV_1044	0	0	0	0	0	0	0	0	60	0	0	0	0	0	0	d__Bacteria; p__Firmicutes_A; c__Clostridia; o__Lachnospirales; f__Lachnospiraceae; g__Kineothrix; s__Kineothrix sp000403275
ASV_1045	0	0	0	0	0	10	0	0	0	0	32	7	0	0	0	d__Bacteria; p__Actinobacteriota; c__Actinomycetia; o__Actinomycetales; f__Microbacteriaceae; g__Leucobacter; s__unclassified_Leucobacter
ASV_1046	0	0	0	0	0	0	0	0	0	0	28	0	0	0	0	d__Bacteria; p__Actinobacteriota; c__Actinomycetia; o__Mycobacteriales; f__Mycobacteriaceae; g__Corynebacterium; s__Corynebacterium xerosis
ASV_1047	0	0	0	0	0	6	0	15	0	0	26	0	0	0	0	d__Bacteria; p__Firmicutes_D; c__Bacilli; o__Bacillales_A; f__Planococcaceae; g__Savagea; s__Savagea faecisuis
ASV_1048	0	0	0	0	0	0	0	0	0	0	15	0	0	0	0	d__Bacteria; p__Firmicutes_D; c__Bacilli; o__Bacillales_A; f__Planococcaceae; g__Sporosarcina; s__unidentified_Sporosarcina
ASV_1049	0	0	0	0	0	6	0	0	0	0	12	0	0	0	0	d__Bacteria; p__Proteobacteria; c__Alphaproteobacteria; o__Rhizobiales_A; f__Devosiaceae; g__Maritalea; s__unidentified_Maritalea
ASV_1050	0	0	0	0	0	0	0	0	11	7	9	0	0	5	12	d__Bacteria; p__unclassified_Bacteria; c__unclassified_Bacteria; o__unclassified_Bacteria; f__unclassified_Bacteria; g__unclassified_Bacteria; s__unclassified_Bacteria
ASV_1051	0	0	0	0	0	0	0	0	0	0	0	49	0	0	0	d__Bacteria; p__Firmicutes_A; c__Clostridia; o__TANB77; f__CAG-508; g__CAG-273; s__unidentified_CAG-273
ASV_1052	0	0	0	0	0	0	0	22	0	0	0	0	22	0	0	d__Bacteria; p__Firmicutes_A; c__Clostridia; o__Oscillospirales; f__Oscillospiraceae; g__Limivicinus; s__Limivicinus sp002320035
ASV_1053	0	1	0	0	0	0	12	0	21	14	0	0	0	2	0	d__Bacteria; p__Firmicutes_D; c__Bacilli; o__Lactobacillales; f__Lactobacillaceae; g__Limosilactobacillus; s__unclassified_Limosilactobacillus
ASV_1054	0	17	0	0	0	0	0	0	0	0	0	0	0	0	15	d__Bacteria; p__Firmicutes_A; c__Clostridia; o__TANB77; f__CAG-508; g__CAG-269; s__CAG-269 sp000431335
ASV_1055	0	0	0	0	0	7	0	0	47	0	0	0	0	0	0	d__Bacteria; p__Firmicutes_A; c__Clostridia; o__Lachnospirales; f__Lachnospiraceae; g__unclassified_Lachnospiraceae; s__unclassified_Lachnospiraceae
ASV_1056	0	0	0	0	0	5	0	0	0	0	0	8	18	0	0	d__Bacteria; p__Firmicutes_A; c__Clostridia; o__Oscillospirales; f__Ruminococcaceae; g__Phocea; s__unidentified_Phocea
ASV_1057	0	5	8	0	0	0	0	0	0	0	0	0	8	0	0	d__Bacteria; p__Firmicutes_A; c__Clostridia; o__Oscillospirales; f__Ruminococcaceae; g__CAG-353; s__unidentified_CAG-353
ASV_1058	0	0	0	0	0	0	0	0	0	0	0	0	1	36	0	d__Bacteria; p__Firmicutes_D; c__Bacilli; o__Lactobacillales; f__Lactobacillaceae; g__Limosilactobacillus; s__Limosilactobacillus caviae
ASV_1059	3	0	0	0	16	0	0	22	0	0	0	0	0	10	0	d__Bacteria; p__Firmicutes_A; c__Clostridia; o__TANB77; f__CAG-508; g__CAG-269; s__unidentified_CAG-269
ASV_1060	0	0	0	0	0	0	0	0	40	0	0	0	0	0	12	d__Bacteria; p__Firmicutes_A; c__Clostridia; o__Oscillospirales; f__Oscillospiraceae; g__unclassified_Oscillospiraceae; s__unclassified_Oscillospiraceae
ASV_1061	0	9	0	0	0	0	0	0	0	9	0	0	0	0	0	d__Bacteria; p__Firmicutes_A; c__Clostridia; o__Oscillospirales; f__Oscillospiraceae; g__Limivicinus; s__Limivicinus sp002320035
ASV_1062	0	0	0	0	0	0	0	4	0	0	14	0	8	0	0	d__Bacteria; p__Firmicutes_A; c__Clostridia; o__Christensenellales; f__CAG-74; g__SFMI01; s__unidentified_SFMI01
ASV_1063	0	13	0	0	0	0	0	0	0	0	6	8	0	0	0	d__Bacteria; p__Firmicutes_A; c__Clostridia; o__Oscillospirales; f__Oscillospiraceae; g__Evtepia; s__unidentified_Evtepia
ASV_1064	0	0	0	0	0	0	41	0	0	0	5	0	0	0	0	d__Bacteria; p__Firmicutes_A; c__Clostridia; o__TANB77; f__CAG-508; g__CAG-269; s__CAG-269 sp000431335
ASV_1065	0	0	0	2	0	8	0	3	10	0	0	7	14	0	0	d__Bacteria; p__Bacteroidota; c__Bacteroidia; o__Bacteroidales; f__Muribaculaceae; g__CAG-873; s__CAG-873 sp011959565
ASV_1066	0	0	6	0	17	0	18	0	0	0	0	0	8	0	0	d__Bacteria; p__Firmicutes_A; c__Clostridia; o__TANB77; f__CAG-508; g__CAG-273; s__unidentified_CAG-273
ASV_1067	0	0	0	0	0	0	0	0	0	0	0	0	5	7	8	d__Bacteria; p__Firmicutes_A; c__Clostridia; o__Lachnospirales; f__Lachnospiraceae; g__COE1; s__COE1 sp000403335
ASV_1068	0	0	0	0	0	0	0	28	0	0	0	0	5	0	0	d__Bacteria; p__Bacteroidota; c__Bacteroidia; o__Bacteroidales; f__UBA932; g__Cryptobacteroides; s__Cryptobacteroides sp000435075
ASV_1069	0	0	0	0	0	0	0	0	0	0	0	0	0	0	22	d__Bacteria; p__Firmicutes_A; c__Clostridia; o__Oscillospirales; f__Oscillospiraceae; g__Enterenecus; s__Enterenecus sp004560375
ASV_1070	0	0	0	0	0	0	0	0	0	0	0	0	0	0	0	d__Bacteria; p__Firmicutes_A; c__Clostridia; o__Lachnospirales; f__Lachnospiraceae; g__unclassified_Lachnospiraceae; s__unclassified_Lachnospiraceae
ASV_1071	0	8	6	23	9	0	0	0	0	0	0	0	0	0	0	d__Bacteria; p__Patescibacteria; c__Saccharimonadia; o__Saccharimonadales; f__Nanosyncoccaceae; g__Nanosyncoccus; s__Nanosyncoccus sp902761145
ASV_1072	0	0	0	0	0	0	0	0	0	0	0	0	0	0	0	d__Bacteria; p__Bacteroidota; c__Bacteroidia; o__Bacteroidales; f__Muribaculaceae; g__CAG-873; s__CAG-873 sp011959565
ASV_1073	0	0	0	0	0	43	0	0	7	0	0	0	0	0	0	d__Bacteria; p__Firmicutes_A; c__Clostridia; o__Lachnospirales; f__Lachnospiraceae; g__Kineothrix; s__Kineothrix sp000403275
ASV_1074	0	0	0	0	0	0	0	0	0	0	34	0	0	0	0	d__Bacteria; p__Firmicutes_D; c__Bacilli; o__Bacillales_A; f__Planococcaceae; g__unclassified_Planococcaceae; s__unclassified_Planococcaceae
ASV_1075	0	0	0	0	0	9	0	0	0	0	21	0	0	0	0	d__Bacteria; p__Actinobacteriota; c__Actinomycetia; o__Actinomycetales; f__Micrococcaceae; g__Enteractinococcus; s__Enteractinococcus coprophilus
ASV_1076	0	0	0	0	0	0	5	10	0	5	19	0	0	0	0	d__Bacteria; p__Firmicutes_D; c__Bacilli; o__Lactobacillales; f__Carnobacteriaceae; g__Atopostipes; s__Atopostipes suicloacalis
ASV_1077	0	0	0	0	0	0	0	0	6	4	3	0	12	0	0	d__Bacteria; p__Firmicutes_A; c__Clostridia; o__Lachnospirales; f__Lachnospiraceae; g__Kineothrix; s__Kineothrix sp000403275
ASV_1078	1	8	8	6	2	0	0	0	0	1	3	3	1	0	2	d__Bacteria; p__Bacteroidota; c__Bacteroidia; o__Bacteroidales; f__Muribaculaceae; g__unclassified_Muribaculaceae; s__unclassified_Muribaculaceae
ASV_1079	0	0	0	0	0	0	0	0	0	0	0	6	22	0	9	d__Bacteria; p__Firmicutes_A; c__Clostridia; o__Oscillospirales; f__Acutalibacteraceae; g__UMGS1071; s__UMGS1071 sp900548305
ASV_1080	0	0	0	0	0	0	0	0	0	0	0	0	0	0	6	d__Bacteria; p__Firmicutes_A; c__Clostridia; o__Christensenellales; f__CAG-314; g__CAG-314; s__CAG-314 sp900551395
ASV_1081	0	7	0	0	0	31	0	0	0	0	0	0	0	0	0	d__Bacteria; p__Firmicutes_A; c__Clostridia; o__Lachnospirales; f__Lachnospiraceae; g__unclassified_Lachnospiraceae; s__unclassified_Lachnospiraceae
ASV_1082	0	0	0	42	0	0	0	0	0	0	0	0	0	0	0	d__Bacteria; p__Firmicutes_A; c__Clostridia; o__TANB77; f__CAG-508; g__CAG-269; s__CAG-269 sp000431335
ASV_1083	0	0	0	0	1	0	0	9	0	6	0	0	0	0	0	d__Bacteria; p__Firmicutes_A; c__Clostridia; o__Christensenellales; f__CAG-314; g__CAG-314; s__CAG-314 sp900551395
ASV_1084	0	0	0	0	0	0	0	0	51	0	0	0	0	0	0	d__Bacteria; p__Firmicutes_A; c__Clostridia; o__Lachnospirales; f__Lachnospiraceae; g__unclassified_Lachnospiraceae; s__unclassified_Lachnospiraceae
ASV_1085	0	0	0	0	0	27	0	0	0	0	14	5	0	0	0	d__Bacteria; p__Patescibacteria; c__Saccharimonadia; o__Saccharimonadales; f__Nanosyncoccaceae; g__Nanosyncoccus; s__Nanosyncoccus sp003979185
ASV_1086	0	0	0	0	0	4	4	5	0	0	11	0	0	0	9	d__Bacteria; p__Firmicutes_A; c__Clostridia; o__Oscillospirales; f__Oscillospiraceae; g__Faecousia; s__unidentified_Faecousia
ASV_1087	0	0	0	8	0	0	9	0	0	15	6	0	10	0	0	d__Bacteria; p__Bacteroidota; c__Bacteroidia; o__Bacteroidales; f__Muribaculaceae; g__Muribaculum; s__Muribaculum gordoncarteri
ASV_1088	0	0	0	0	0	0	0	0	0	0	0	15	0	0	0	d__Bacteria; p__Actinobacteriota; c__Actinomycetia; o__Actinomycetales; f__Microbacteriaceae; g__Leucobacter; s__Leucobacter komagatae
ASV_1089	0	0	0	0	0	0	0	15	0	0	0	14	0	0	0	d__Bacteria; p__Firmicutes_A; c__Clostridia; o__TANB77; f__CAG-508; g__CAG-273; s__unidentified_CAG-273
ASV_1090	0	3	1	6	0	6	0	1	7	1	0	2	0	0	1	d__Bacteria; p__Bacteroidota; c__Bacteroidia; o__Bacteroidales; f__Muribaculaceae; g__Paramuribaculum; s__Paramuribaculum sp000431155
ASV_1091	0	0	0	0	16	0	0	0	0	0	0	0	0	0	5	d__Bacteria; p__Firmicutes_A; c__Clostridia; o__Lachnospirales; f__Lachnospiraceae; g__Butyribacter; s__unidentified_Butyribacter
ASV_1092	0	29	0	15	0	0	0	0	0	0	0	0	0	0	0	d__Bacteria; p__Firmicutes_D; c__Bacilli; o__RF39; f__UBA660; g__UBA6985; s__UBA6985 sp900314465
ASV_1093	0	0	11	39	0	0	0	0	0	0	0	0	0	0	0	d__Bacteria; p__Firmicutes_A; c__Clostridia; o__Oscillospirales; f__Oscillospiraceae; g__Faecousia; s__Faecousia sp000434635
ASV_1094	0	0	0	0	0	48	0	0	0	0	0	0	0	0	0	d__Bacteria; p__Firmicutes_D; c__Bacilli; o__Lactobacillales; f__Lactobacillaceae; g__Limosilactobacillus; s__Limosilactobacillus timonensis
ASV_1095	0	0	0	0	0	10	0	0	0	0	16	0	4	0	0	d__Bacteria; p__Firmicutes_A; c__Clostridia; o__Lachnospirales; f__Lachnospiraceae; g__unclassified_Lachnospiraceae; s__unclassified_Lachnospiraceae
ASV_1096	0	0	0	21	0	0	0	0	0	0	0	22	0	0	0	d__Bacteria; p__Firmicutes_A; c__Clostridia; o__TANB77; f__CAG-508; g__CAG-269; s__CAG-269 sp000431335
ASV_1097	0	5	0	0	8	5	0	0	0	0	0	19	11	0	0	d__Bacteria; p__Firmicutes_A; c__Clostridia; o__Lachnospirales; f__Lachnospiraceae; g__Kineothrix; s__Kineothrix sp000403275
ASV_1098	0	0	0	0	0	0	0	0	0	0	0	0	0	0	40	d__Bacteria; p__Firmicutes_A; c__Clostridia; o__Lachnospirales; f__Lachnospiraceae; g__CAG-632; s__CAG-632 sp900539185
ASV_1099	0	3	0	13	10	15	0	0	0	0	0	0	0	0	0	d__Bacteria; p__Bacteroidota; c__Bacteroidia; o__Bacteroidales; f__Muribaculaceae; g__unclassified_Muribaculaceae; s__unclassified_Muribaculaceae
ASV_1100	0	0	0	31	15	0	0	0	0	0	0	0	0	0	0	d__Bacteria; p__Firmicutes_A; c__Clostridia; o__TANB77; f__CAG-508; g__CAG-269; s__CAG-269 sp000431335
ASV_1101	0	0	0	0	0	0	0	0	0	46	0	0	0	0	0	d__Bacteria; p__Patescibacteria; c__Saccharimonadia; o__Saccharimonadales; f__Nanosyncoccaceae; g__Nanosyncoccus; s__Nanosyncoccus sp003979185
ASV_1102	0	0	0	12	0	0	0	0	0	0	0	0	24	0	0	d__Bacteria; p__Firmicutes_A; c__Clostridia; o__Lachnospirales; f__Lachnospiraceae; g__CAG-95; s__CAG-95 sp000403495
ASV_1103	0	0	0	0	0	0	0	0	0	0	0	0	26	0	0	d__Bacteria; p__Firmicutes_A; c__Clostridia; o__Oscillospirales; f__Oscillospiraceae; g__Lawsonibacter; s__unidentified_Lawsonibacter
ASV_1104	0	0	0	0	0	0	0	10	14	6	0	0	13	0	0	d__Bacteria; p__Firmicutes_A; c__Clostridia; o__Christensenellales; f__CAG-314; g__CAG-314; s__CAG-314 sp900551395
ASV_1105	0	0	0	0	0	0	0	0	0	0	0	0	0	0	19	d__Bacteria; p__Firmicutes_A; c__Clostridia; o__Lachnospirales; f__Lachnospiraceae; g__Eubacterium_J; s__Eubacterium_J plexicaudatum
ASV_1106	0	0	0	0	0	0	0	0	0	0	0	0	0	0	0	d__Bacteria; p__Firmicutes_D; c__Bacilli; o__Erysipelotrichales; f__Erysipelotrichaceae; g__Allobaculum; s__unidentified_Allobaculum
ASV_1107	0	0	0	0	0	17	0	0	0	0	8	0	4	0	0	d__Bacteria; p__Actinobacteriota; c__Actinomycetia; o__Actinomycetales; f__Microbacteriaceae; g__unclassified_Microbacteriaceae; s__unclassified_Microbacteriaceae
ASV_1108	0	3	7	0	0	14	3	2	0	5	2	0	0	0	0	d__Bacteria; p__Firmicutes_D; c__Bacilli; o__RF39; f__UBA660; g__Onthocola_B; s__Onthocola_B sp000437355
ASV_1109	7	0	0	4	0	7	0	0	0	0	0	5	11	12	0	d__Bacteria; p__Bacteroidota; c__Bacteroidia; o__Bacteroidales; f__Muribaculaceae; g__unclassified_Muribaculaceae; s__unclassified_Muribaculaceae
ASV_1110	2	0	4	0	1	0	0	0	20	14	0	1	1	0	3	d__Bacteria; p__Bacteroidota; c__Bacteroidia; o__Bacteroidales; f__Muribaculaceae; g__CAG-485; s__unclassified_CAG-485
ASV_1111	0	0	0	0	0	0	0	0	0	0	0	0	43	0	0	d__Bacteria; p__Firmicutes_A; c__Clostridia; o__Lachnospirales; f__Lachnospiraceae; g__unclassified_Lachnospiraceae; s__unclassified_Lachnospiraceae
ASV_1112	0	7	0	4	0	0	0	0	0	0	0	0	0	0	9	d__Bacteria; p__Firmicutes_A; c__Clostridia; o__Oscillospirales; f__Oscillospiraceae; g__Dysosmobacter; s__unclassified_Dysosmobacter
ASV_1113	0	0	0	0	0	24	0	0	0	0	0	0	0	0	0	d__Bacteria; p__Firmicutes_A; c__Clostridia; o__TANB77; f__CAG-508; g__CAG-273; s__CAG-273 sp003507395
ASV_1114	0	0	0	0	0	0	0	0	0	0	42	0	0	0	0	d__Bacteria; p__Proteobacteria; c__Alphaproteobacteria; o__Rhodobacterales; f__Rhodobacteraceae; g__Wagnerdoeblera; s__Wagnerdoeblera intermedia
ASV_1115	0	4	0	0	0	0	5	0	2	0	1	3	0	4	6	d__Bacteria; p__Firmicutes_B; c__Dehalobacteriia; o__Dehalobacteriales; f__Dehalobacteriaceae; g__Formimonas; s__Formimonas warabiya
ASV_1116	0	0	0	0	0	0	0	0	0	0	0	0	14	13	0	d__Bacteria; p__Firmicutes_A; c__Clostridia; o__Lachnospirales; f__Lachnospiraceae; g__UBA3282; s__unidentified_UBA3282
ASV_1117	0	0	3	0	0	3	0	0	0	5	0	0	11	0	0	d__Bacteria; p__Firmicutes_A; c__Clostridia; o__Oscillospirales; f__Ruminococcaceae; g__Massilioclostridium; s__unidentified_Massilioclostridium
ASV_1118	0	0	0	0	0	0	0	0	0	0	0	0	0	27	0	d__Bacteria; p__Proteobacteria; c__Gammaproteobacteria; o__Burkholderiales; f__Burkholderiaceae_A; g__Aphodousia; s__unidentified_Aphodousia
ASV_1119	0	0	1	0	6	1	1	6	2	0	0	0	0	0	8	d__Bacteria; p__Actinobacteriota; c__Coriobacteriia; o__Coriobacteriales; f__Atopobiaceae; g__UBA1367; s__unidentified_UBA1367
ASV_1120	0	0	0	0	0	7	0	0	10	0	0	0	0	0	8	d__Bacteria; p__Firmicutes_D; c__Bacilli; o__RF39; f__UBA660; g__UBA6985; s__unidentified_UBA6985
ASV_1121	0	0	3	0	0	0	0	0	0	0	0	0	0	0	0	d__Bacteria; p__Firmicutes_D; c__Bacilli; o__RF39; f__UBA660; g__CAG-628; s__CAG-628 sp003524085
ASV_1122	0	3	0	7	0	6	6	11	0	0	0	0	0	0	0	d__Bacteria; p__Firmicutes_A; c__Clostridia; o__UBA1381; f__UBA1381; g__CAG-41; s__CAG-41 sp001941225
ASV_1123	14	13	0	0	0	0	0	14	0	0	0	0	0	0	0	d__Bacteria; p__Firmicutes_A; c__Clostridia; o__TANB77; f__CAG-508; g__CAG-273; s__unidentified_CAG-273
ASV_1124	0	43	0	0	0	0	0	0	0	0	0	0	0	0	0	d__Bacteria; p__Firmicutes_A; c__Clostridia; o__Oscillospirales; f__Ruminococcaceae; g__Ruminiclostridium_E; s__Ruminiclostridium_E siraeum
ASV_1125	0	6	0	0	0	19	0	0	0	16	0	0	0	0	0	d__Bacteria; p__Firmicutes_A; c__Clostridia; o__TANB77; f__CAG-508; g__CAG-273; s__unidentified_CAG-273
ASV_1126	0	0	0	0	19	0	0	0	0	17	0	0	0	0	0	d__Bacteria; p__Firmicutes_D; c__Bacilli; o__Lactobacillales; f__Streptococcaceae; g__Streptococcus; s__Streptococcus sp004570525
ASV_1127	0	0	0	0	0	0	0	0	0	0	0	0	0	0	0	d__Bacteria; p__Firmicutes_A; c__Clostridia; o__Oscillospirales; f__Oscillospiraceae; g__Enterenecus; s__Enterenecus sp004560375
ASV_1128	0	0	0	0	0	0	0	0	21	0	0	0	0	0	0	d__Bacteria; p__Firmicutes_A; c__Clostridia; o__Lachnospirales; f__Lachnospiraceae; g__UBA3282; s__unidentified_UBA3282
ASV_1129	0	0	0	0	0	0	0	0	0	0	20	0	0	23	0	d__Bacteria; p__Firmicutes_A; c__Clostridia; o__Oscillospirales; f__Oscillospiraceae; g__Enterenecus; s__Enterenecus sp004560375
ASV_1130	0	0	0	0	0	0	0	14	17	0	14	0	0	0	0	d__Bacteria; p__Firmicutes_D; c__Bacilli; o__Erysipelotrichales; f__Erysipelotrichaceae; g__Allobaculum; s__unidentified_Allobaculum
ASV_1131	0	3	0	0	8	5	9	0	3	4	2	0	0	0	0	d__Bacteria; p__Firmicutes_A; c__Clostridia; o__Oscillospirales; f__CAG-382; g__SFLA01; s__unidentified_SFLA01
ASV_1132	0	0	0	0	0	0	5	4	13	0	2	0	0	0	0	d__Bacteria; p__Actinobacteriota; c__Coriobacteriia; o__Coriobacteriales; f__Atopobiaceae; g__NM07-P-09; s__unidentified_NM07-P-09
ASV_1133	0	0	0	0	0	0	21	0	0	0	0	25	0	0	0	d__Bacteria; p__Firmicutes_A; c__Clostridia; o__Lachnospirales; f__Lachnospiraceae; g__Eisenbergiella; s__unidentified_Eisenbergiella
ASV_1134	4	0	0	0	0	4	0	0	0	0	0	7	10	0	4	d__Bacteria; p__Firmicutes_A; c__Clostridia; o__Lachnospirales; f__Lachnospiraceae; g__Eubacterium_F; s__Eubacterium_F sp000687695
ASV_1135	0	0	0	0	0	0	0	0	0	0	0	0	30	0	0	d__Bacteria; p__Firmicutes_A; c__Clostridia; o__Lachnospirales; f__Lachnospiraceae; g__UBA3282; s__UBA3282 sp003611805
ASV_1136	0	0	0	0	0	0	0	0	11	0	0	0	11	0	0	d__Bacteria; p__Firmicutes_A; c__Clostridia; o__Oscillospirales; f__Oscillospiraceae; g__Dysosmobacter; s__Dysosmobacter sp000403435
ASV_1137	0	0	0	0	0	0	0	0	0	0	0	0	0	27	14	d__Bacteria; p__Firmicutes_A; c__Clostridia; o__TANB77; f__CAG-508; g__UMGS1994; s__UMGS1994 sp900553945
ASV_1138	0	0	0	0	0	0	0	0	3	3	0	0	0	27	0	d__Bacteria; p__Firmicutes_A; c__Clostridia; o__Clostridiales; f__Clostridiaceae; g__Dwaynesavagella; s__Dwaynesavagella sp000270205
ASV_1139	0	0	0	0	15	0	0	0	0	0	0	0	0	3	0	d__Bacteria; p__Firmicutes_A; c__Clostridia; o__TANB77; f__CAG-508; g__CAG-273; s__unidentified_CAG-273
ASV_1140	0	0	0	0	0	18	0	0	0	0	0	0	0	3	0	d__Bacteria; p__Proteobacteria; c__Alphaproteobacteria; o__Rs-D84; f__Rs-D84; g__Enterousia; s__unidentified_Enterousia
ASV_1141	0	0	0	0	0	0	0	0	0	0	0	0	0	0	30	d__Bacteria; p__Firmicutes_A; c__Clostridia; o__Lachnospirales; f__Lachnospiraceae; g__Kineothrix; s__Kineothrix sp000403275
ASV_1142	0	0	0	0	0	0	0	0	0	0	0	0	0	0	46	d__Bacteria; p__Firmicutes_D; c__Bacilli; o__Lactobacillales; f__Enterococcaceae; g__Enterococcus_B; s__unclassified_Enterococcus_B
ASV_1143	0	0	0	0	0	0	0	0	0	0	0	0	0	0	0	d__Bacteria; p__Firmicutes_D; c__Bacilli; o__RF39; f__UBA660; g__UBA6985; s__UBA6985 sp900314465
ASV_1144	0	0	0	0	0	9	0	0	0	0	0	0	0	0	0	d__Bacteria; p__Firmicutes_A; c__Clostridia; o__Oscillospirales; f__Oscillospiraceae; g__Dysosmobacter; s__Dysosmobacter sp000403435
ASV_1145	0	42	0	0	0	0	0	0	0	0	0	0	0	0	0	d__Bacteria; p__Firmicutes_A; c__Clostridia; o__Oscillospirales; f__Oscillospiraceae; g__Faecousia; s__Faecousia sp000434635
ASV_1146	0	29	0	0	0	0	0	0	16	0	0	0	0	0	0	d__Bacteria; p__Firmicutes_A; c__Clostridia; o__Oscillospirales; f__Ruminococcaceae; g__UBA946; s__unidentified_UBA946
ASV_1147	0	0	0	0	0	2	4	3	0	13	9	0	0	0	0	d__Bacteria; p__Actinobacteriota; c__Actinomycetia; o__Mycobacteriales; f__Mycobacteriaceae; g__Corynebacterium; s__unclassified_Corynebacterium
ASV_1148	0	21	0	0	10	0	0	0	0	0	0	0	8	0	0	d__Bacteria; p__Firmicutes_A; c__Clostridia; o__TANB77; f__CAG-508; g__CAG-793; s__CAG-793 sp000433915
ASV_1149	0	14	0	0	0	27	0	0	0	0	0	0	0	0	0	d__Bacteria; p__Firmicutes_A; c__Clostridia; o__TANB77; f__CAG-508; g__CAG-269; s__CAG-269 sp000431335
ASV_1150	0	5	20	0	0	0	16	0	0	0	0	0	0	0	0	d__Bacteria; p__Bacteroidota; c__Bacteroidia; o__Bacteroidales; f__Muribaculaceae; g__CAG-873; s__CAG-873 sp011959565
ASV_1151	0	0	0	0	0	15	0	0	0	0	17	6	0	0	0	d__Bacteria; p__Firmicutes_A; c__Clostridia; o__Oscillospirales; f__Oscillospiraceae; g__Faecousia; s__Faecousia sp000434635
ASV_1152	0	0	0	0	0	0	9	3	0	0	8	0	0	0	0	d__Bacteria; p__Firmicutes_D; c__Bacilli; o__Lactobacillales; f__Streptococcaceae; g__Streptococcus; s__Streptococcus sp004570525
ASV_1153	0	0	3	0	6	0	3	5	0	8	6	0	5	0	5	d__Bacteria; p__Bacteroidota; c__Bacteroidia; o__Bacteroidales; f__Rikenellaceae; g__Alistipes_A; s__unclassified_Alistipes_A
ASV_1154	1	5	4	1	0	3	2	2	3	7	0	5	4	0	0	d__Bacteria; p__Bacteroidota; c__Bacteroidia; o__Bacteroidales; f__Muribaculaceae; g__Paramuribaculum; s__Paramuribaculum sp000431155
ASV_1155	0	0	0	0	5	0	2	9	8	0	0	4	5	0	5	d__Bacteria; p__Actinobacteriota; c__Coriobacteriia; o__Coriobacteriales; f__Eggerthellaceae; g__CAG-1427; s__CAG-1427 sp000435675
ASV_1156	0	0	0	0	0	0	0	0	0	0	0	0	34	6	0	d__Bacteria; p__Firmicutes_A; c__Clostridia; o__Lachnospirales; f__Lachnospiraceae; g__Acetitomaculum; s__unidentified_Acetitomaculum
ASV_1157	0	0	0	0	0	0	0	0	0	0	0	0	0	35	0	d__Bacteria; p__Firmicutes_A; c__Clostridia; o__Lachnospirales; f__Lachnospiraceae; g__unclassified_Lachnospiraceae; s__unclassified_Lachnospiraceae
ASV_1158	0	0	0	0	4	0	0	10	4	2	0	0	0	12	10	d__Bacteria; p__Firmicutes_B; c__Peptococcia; o__Peptococcales; f__Peptococcaceae; g__Peptococcus; s__Peptococcus niger
ASV_1159	0	17	0	0	0	0	0	0	7	0	0	0	0	0	8	d__Bacteria; p__Firmicutes_A; c__Clostridia; o__Lachnospirales; f__Lachnospiraceae; g__UBA3282; s__UBA3282 sp003611805
ASV_1160	0	0	0	0	0	0	0	0	0	0	0	0	0	0	12	d__Bacteria; p__Firmicutes_A; c__Clostridia; o__Lachnospirales; f__Lachnospiraceae; g__Blautia_A; s__Blautia_A_141780 ornithocaccae
ASV_1161	0	21	0	0	0	0	0	0	0	7	0	0	0	0	0	d__Bacteria; p__Firmicutes_A; c__Clostridia; o__Lachnospirales; f__Lachnospiraceae; g__UBA3282; s__UBA3282 sp003611805
ASV_1162	0	20	0	0	12	0	0	0	0	15	0	0	0	0	0	d__Bacteria; p__Firmicutes_A; c__Clostridia; o__Oscillospirales; f__Oscillospiraceae; g__Evtepia; s__unidentified_Evtepia
ASV_1163	0	0	0	0	0	14	0	0	0	0	0	0	0	0	0	d__Bacteria; p__Firmicutes_D; c__Bacilli; o__RF39; f__UBA660; g__RUG12438; s__unidentified_RUG12438
ASV_1164	0	0	0	0	0	31	0	0	11	0	0	0	0	0	0	d__Bacteria; p__Firmicutes_A; c__Clostridia; o__Lachnospirales; f__Lachnospiraceae; g__COE1; s__COE1 sp000403335
ASV_1165	0	0	0	0	0	0	38	0	0	0	0	0	0	0	0	d__Bacteria; p__Firmicutes_A; c__Clostridia; o__Lachnospirales; f__Lachnospiraceae; g__UBA3282; s__UBA3282 sp003611805
ASV_1166	0	0	0	0	0	0	0	0	46	0	0	0	0	0	0	d__Bacteria; p__Firmicutes_A; c__Clostridia; o__Oscillospirales; f__Oscillospiraceae; g__CAG-83; s__CAG-83 sp900545585
ASV_1167	0	0	0	0	0	0	0	0	0	0	19	0	0	0	0	d__Bacteria; p__Actinobacteriota; c__Actinomycetia; o__Mycobacteriales; f__Mycobacteriaceae; g__Tomitella; s__Tomitella biformata
ASV_1168	0	0	0	0	0	0	4	0	17	9	9	0	0	0	0	d__Bacteria; p__Firmicutes_A; c__Clostridia; o__Oscillospirales; f__Oscillospiraceae; g__Dysosmobacter; s__Dysosmobacter sp000403435
ASV_1169	0	0	3	0	28	0	0	0	0	0	0	7	0	0	0	d__Bacteria; p__Firmicutes_A; c__Clostridia; o__TANB77; f__CAG-508; g__CAG-269; s__unidentified_CAG-269
ASV_1170	0	6	0	0	0	0	0	0	0	5	0	0	5	0	0	d__Bacteria; p__Firmicutes_A; c__Clostridia; o__Lachnospirales; f__Lachnospiraceae; g__CAG-632; s__unidentified_CAG-632
ASV_1171	0	0	0	0	0	1	0	0	0	0	0	0	0	0	7	d__Bacteria; p__Bacteroidota; c__Bacteroidia; o__Bacteroidales; f__Muribaculaceae; g__CAG-873; s__CAG-873 sp011959565
ASV_1172	0	0	0	24	4	0	0	0	0	0	0	0	0	0	2	d__Bacteria; p__Firmicutes_D; c__Bacilli; o__Erysipelotrichales; f__Erysipelotrichaceae; g__C-19; s__C-19 sp009917405
ASV_1173	0	0	0	0	0	0	0	0	0	0	0	0	0	0	0	d__Bacteria; p__Firmicutes_A; c__Clostridia; o__Lachnospirales; f__Lachnospiraceae; g__Eubacterium_J; s__Eubacterium_J plexicaudatum
ASV_1174	0	0	0	0	0	0	0	0	0	0	0	0	0	0	0	d__Bacteria; p__Firmicutes_A; c__Clostridia; o__Oscillospirales; f__Oscillospiraceae; g__unclassified_Oscillospiraceae; s__unclassified_Oscillospiraceae
ASV_1175	0	4	2	0	0	6	0	0	9	9	0	0	0	0	0	d__Bacteria; p__Firmicutes_A; c__Clostridia; o__unclassified_Clostridia; f__unclassified_Clostridia; g__unclassified_Clostridia; s__unclassified_Clostridia
ASV_1176	0	9	7	22	0	0	0	0	0	0	0	0	0	0	0	d__Bacteria; p__Bacteroidota; c__Bacteroidia; o__Bacteroidales; f__Muribaculaceae; g__CAG-485; s__CAG-485 sp002493045
ASV_1177	0	0	0	0	0	0	0	0	0	17	0	0	0	0	0	d__Bacteria; p__Firmicutes_A; c__Clostridia; o__TANB77; f__CAG-508; g__CAG-269; s__CAG-269 sp000431335
ASV_1178	0	0	0	0	0	0	0	19	0	0	0	0	0	0	0	d__Bacteria; p__Firmicutes_D; c__Bacilli; o__RF39; f__UBA660; g__UBA6448; s__UBA6448 sp012799635
ASV_1179	0	0	0	0	0	0	40	0	0	0	0	0	0	0	0	d__Bacteria; p__Firmicutes_A; c__Clostridia; o__TANB77; f__CAG-508; g__CAG-269; s__unidentified_CAG-269
ASV_1180	0	0	0	0	0	0	0	0	46	0	0	0	0	0	0	d__Bacteria; p__Firmicutes_D; c__Bacilli; o__Lactobacillales; f__Lactobacillaceae; g__Lactobacillus; s__unclassified_Lactobacillus
ASV_1181	0	0	0	0	0	4	0	4	0	0	0	14	0	0	2	d__Bacteria; p__Bacteroidota; c__Bacteroidia; o__Bacteroidales; f__Muribaculaceae; g__SFTJ01; s__SFTJ01 sp004563195
ASV_1182	0	11	4	0	1	0	12	0	0	0	0	1	0	0	9	d__Bacteria; p__Firmicutes_A; c__Clostridia; o__Oscillospirales; f__Oscillospiraceae; g__Faecousia; s__Faecousia sp000434635
ASV_1183	0	0	0	0	0	0	0	0	0	0	0	0	46	0	0	d__Bacteria; p__Firmicutes_A; c__Clostridia; o__Lachnospirales; f__Lachnospiraceae; g__Ventrimonas; s__Ventrimonas sp003611875
ASV_1184	0	0	0	0	0	0	0	0	0	0	0	0	12	0	0	d__Bacteria; p__Firmicutes_A; c__Clostridia; o__Peptostreptococcales; f__Anaerovoracaceae; g__BX12; s__BX12 sp902363595
ASV_1185	0	0	0	13	9	0	0	0	0	0	0	0	0	0	11	d__Bacteria; p__Firmicutes_A; c__Clostridia; o__Lachnospirales; f__Lachnospiraceae; g__CAG-95; s__unclassified_CAG-95
ASV_1186	0	0	0	0	0	0	0	0	0	0	0	0	0	0	0	d__Bacteria; p__Firmicutes_D; c__Bacilli; o__Lactobacillales; f__Lactobacillaceae; g__Lactobacillus; s__unclassified_Lactobacillus
ASV_1187	0	0	0	0	0	0	0	15	0	0	0	0	0	0	0	d__Bacteria; p__Firmicutes_A; c__Clostridia; o__TANB77; f__CAG-508; g__CAG-269; s__CAG-269 sp000431335
ASV_1188	0	0	0	6	0	8	0	8	0	0	0	0	0	0	0	d__Bacteria; p__Firmicutes_D; c__Bacilli; o__RF39; f__UBA660; g__unclassified_UBA660; s__unclassified_UBA660
ASV_1189	0	0	0	0	9	0	0	4	0	9	0	0	0	0	0	d__Bacteria; p__Bacteroidota; c__Bacteroidia; o__Bacteroidales; f__Bacteroidaceae; g__Prevotella; s__Prevotella sp002251365
ASV_1190	0	0	0	0	0	36	0	0	0	0	0	0	0	0	0	d__Bacteria; p__Firmicutes_A; c__Clostridia; o__Eubacteriales; f__Oscillospiraceae; g__Ructibacterium; s__unidentified_Ructibacterium
ASV_1191	0	0	0	0	0	0	0	0	0	0	36	0	0	0	0	d__Bacteria; p__Proteobacteria; c__Gammaproteobacteria; o__Pseudomonadales; f__Pseudomonadaceae; g__Halopseudomonas; s__Halopseudomonas pertucinogena
ASV_1192	0	0	0	0	0	10	0	10	0	0	13	0	0	0	0	d__Bacteria; p__Firmicutes_D; c__Bacilli; o__Staphylococcales; f__Salinicoccaceae; g__Jeotgalicoccus_A; s__Jeotgalicoccus_A_310962 marinus
ASV_1193	0	0	0	0	0	0	0	0	1	9	9	4	0	0	0	d__Bacteria; p__Firmicutes_A; c__Clostridia; o__Lachnospirales; f__Lachnospiraceae; g__Kineothrix; s__Kineothrix sp000403275
ASV_1194	0	0	0	0	0	0	0	0	0	0	10	0	0	0	17	d__Bacteria; p__Firmicutes_A; c__Clostridia; o__Oscillospirales; f__Ruminococcaceae; g__Massilioclostridium; s__unidentified_Massilioclostridium
ASV_1195	2	5	14	0	2	0	0	0	0	0	0	0	0	0	3	d__Bacteria; p__Bacteroidota; c__Bacteroidia; o__Bacteroidales; f__Muribaculaceae; g__unclassified_Muribaculaceae; s__unclassified_Muribaculaceae
ASV_1196	0	0	0	0	0	0	0	0	0	0	0	0	38	0	0	d__Bacteria; p__Firmicutes_A; c__Clostridia; o__Lachnospirales; f__Lachnospiraceae; g__Kineothrix; s__Kineothrix sp000403275
ASV_1197	0	0	0	0	0	0	0	0	0	0	0	0	31	0	9	d__Bacteria; p__Firmicutes_A; c__Clostridia; o__Lachnospirales; f__Lachnospiraceae; g__COE1; s__unidentified_COE1
ASV_1198	0	0	0	0	0	0	0	0	0	0	0	0	26	0	11	d__Bacteria; p__Firmicutes_A; c__Clostridia; o__Lachnospirales; f__Lachnospiraceae; g__Ventrimonas; s__Ventrimonas sp003611875
ASV_1199	0	5	0	0	0	0	0	6	0	0	0	0	0	0	0	d__Bacteria; p__Firmicutes_A; c__Clostridia; o__Lachnospirales; f__Lachnospiraceae; g__Eubacterium_J; s__Eubacterium_J plexicaudatum
ASV_1200	0	0	0	0	0	0	0	0	0	0	0	0	0	0	0	d__Bacteria; p__Firmicutes_A; c__Clostridia; o__Oscillospirales; f__Oscillospiraceae; g__unclassified_Oscillospiraceae; s__unclassified_Oscillospiraceae
ASV_1201	0	0	5	0	0	6	0	12	0	0	0	0	0	0	0	d__Bacteria; p__Firmicutes_A; c__Clostridia; o__TANB77; f__CAG-508; g__CAG-273; s__CAG-273 sp003507395
ASV_1202	0	0	3	0	0	0	0	0	0	0	0	0	0	0	0	d__Bacteria; p__Firmicutes_A; c__Clostridia; o__Oscillospirales; f__Acutalibacteraceae; g__UMGS1071; s__UMGS1071 sp900548305
ASV_1203	0	0	0	18	0	0	19	0	0	0	0	0	0	0	0	d__Bacteria; p__Firmicutes_A; c__Clostridia; o__TANB77; f__CAG-508; g__CAG-273; s__unidentified_CAG-273
ASV_1204	0	0	0	0	0	0	0	0	0	0	0	0	0	0	0	d__Bacteria; p__Firmicutes_D; c__Bacilli; o__Acholeplasmatales; f__Anaeroplasmataceae; g__Pelethenecus; s__unidentified_Pelethenecus
ASV_1205	0	0	0	0	0	0	0	0	46	0	0	0	0	0	0	d__Bacteria; p__Firmicutes_A; c__Clostridia; o__Oscillospirales; f__Oscillospiraceae; g__Enterenecus; s__Enterenecus sp004560375
ASV_1206	0	0	0	0	0	0	0	6	6	0	2	0	10	0	6	d__Bacteria; p__Firmicutes_A; c__Clostridia; o__Oscillospirales; f__Acutalibacteraceae; g__UBA5905; s__UBA5905 sp002437905
ASV_1207	0	0	0	0	0	0	0	0	0	0	0	41	0	0	0	d__Bacteria; p__Firmicutes_D; c__Bacilli; o__RF39; f__UBA660; g__UBA3789; s__unidentified_UBA3789
ASV_1208	0	0	0	0	0	0	0	0	0	0	0	46	0	0	0	d__Bacteria; p__Firmicutes_A; c__Clostridia; o__Lachnospirales; f__Lachnospiraceae; g__Ruminococcus_B; s__unidentified_Ruminococcus_B
ASV_1209	0	0	3	0	0	0	0	0	0	0	0	5	6	15	10	d__Bacteria; p__Actinobacteriota; c__Coriobacteriia; o__Coriobacteriales; f__Eggerthellaceae; g__QWKK01; s__unidentified_QWKK01
ASV_1210	0	0	0	0	0	0	0	0	0	0	0	0	39	0	0	d__Bacteria; p__Firmicutes_A; c__Clostridia; o__Lachnospirales; f__Lachnospiraceae; g__Eisenbergiella; s__unidentified_Eisenbergiella
ASV_1211	0	0	0	0	0	0	0	0	4	0	0	0	12	0	0	d__Bacteria; p__Firmicutes_A; c__Clostridia; o__Oscillospirales; f__Oscillospiraceae; g__Lawsonibacter; s__unclassified_Lawsonibacter
ASV_1212	0	0	0	0	0	0	9	0	17	0	0	0	10	0	0	d__Bacteria; p__Firmicutes_D; c__Bacilli; o__Lactobacillales; f__Lactobacillaceae; g__Limosilactobacillus; s__unclassified_Limosilactobacillus
ASV_1213	0	5	0	0	0	0	0	0	0	5	0	0	3	0	9	d__Bacteria; p__Firmicutes_A; c__Clostridia; o__Oscillospirales; f__Ruminococcaceae; g__Paludicola; s__Paludicola psychrotolerans
ASV_1214	0	6	3	7	5	7	0	0	0	0	0	0	3	0	0	d__Bacteria; p__Bacteroidota; c__Bacteroidia; o__Bacteroidales; f__Muribaculaceae; g__Paramuribaculum; s__Paramuribaculum sp000431155
ASV_1215	0	0	0	0	0	0	0	0	0	0	0	0	0	0	14	d__Bacteria; p__Firmicutes_D; c__Bacilli; o__Acholeplasmatales; f__Anaeroplasmataceae; g__Pelethenecus; s__unidentified_Pelethenecus
ASV_1216	0	0	0	0	0	0	0	5	0	9	0	0	0	0	0	d__Bacteria; p__Firmicutes_D; c__Bacilli; o__Lactobacillales; f__Lactobacillaceae; g__Lactobacillus; s__unclassified_Lactobacillus
ASV_1217	0	0	0	0	13	4	0	13	0	0	0	0	0	0	0	d__Bacteria; p__Firmicutes_D; c__Bacilli; o__RF39; f__UBA660; g__RUG12438; s__unclassified_RUG12438
ASV_1218	0	0	0	0	0	0	0	0	0	0	0	0	0	0	0	d__Bacteria; p__Firmicutes_D; c__Bacilli; o__RF39; f__UBA660; g__Faecimonas; s__Faecimonas sp900554315
ASV_1219	0	0	0	0	0	0	0	0	0	0	0	0	0	0	0	d__Bacteria; p__Firmicutes_A; c__Clostridia; o__Lachnospirales; f__Lachnospiraceae; g__COE1; s__unclassified_COE1
ASV_1220	0	0	0	0	0	0	0	0	0	37	0	0	0	0	0	d__Bacteria; p__Firmicutes_A; c__Clostridia; o__Oscillospirales; f__Oscillospiraceae; g__unclassified_Oscillospiraceae; s__unclassified_Oscillospiraceae
ASV_1221	0	0	0	0	0	0	0	0	0	0	27	8	0	0	0	d__Bacteria; p__Firmicutes_A; c__Clostridia; o__Oscillospirales; f__Acutalibacteraceae; g__CAG-177; s__CAG-177 sp003538135
ASV_1222	0	0	0	0	0	0	0	0	0	0	8	0	0	0	0	d__Bacteria; p__Actinobacteriota; c__Actinomycetia; o__Actinomycetales; f__Microbacteriaceae; g__Leucobacter; s__unclassified_Leucobacter
ASV_1223	0	0	0	0	0	0	0	0	0	0	9	0	0	0	0	d__Bacteria; p__Firmicutes_D; c__Bacilli; o__Bacillales_A; f__Planococcaceae; g__Sporosarcina; s__unidentified_Sporosarcina
ASV_1224	0	0	0	0	0	0	0	0	0	0	0	27	12	0	0	d__Bacteria; p__Firmicutes_A; c__Clostridia; o__TANB77; f__CAG-508; g__CAG-269; s__unidentified_CAG-269
ASV_1225	0	6	0	0	0	14	0	6	0	7	0	3	0	0	0	d__Bacteria; p__Bacteroidota; c__Bacteroidia; o__Bacteroidales; f__Marinifilaceae; g__Butyricimonas; s__Butyricimonas virosa
ASV_1226	0	0	0	0	0	0	0	0	0	0	0	0	29	0	0	d__Bacteria; p__Firmicutes_A; c__Clostridia; o__Lachnospirales; f__Lachnospiraceae; g__CAG-95; s__unidentified_CAG-95
ASV_1227	0	0	0	0	0	0	0	0	0	0	0	0	16	0	0	d__Bacteria; p__Firmicutes_A; c__Clostridia; o__Oscillospirales; f__Oscillospiraceae; g__Enterenecus; s__Enterenecus sp004560375
ASV_1228	0	0	0	0	9	7	4	0	0	0	0	0	10	0	0	d__Bacteria; p__Firmicutes_A; c__Clostridia; o__Oscillospirales; f__CAG-272; g__RUG13077; s__RUG13077 sp902785485
ASV_1229	0	8	0	13	4	6	0	0	0	0	0	0	0	4	0	d__Bacteria; p__Firmicutes_A; c__Clostridia; o__Oscillospirales; f__Acutalibacteraceae; g__Caproiciproducens; s__unidentified_Caproiciproducens
ASV_1230	0	0	0	0	0	0	0	6	0	0	0	0	0	0	23	d__Bacteria; p__Firmicutes_A; c__Clostridia; o__Lachnospirales; f__Lachnospiraceae; g__Kineothrix; s__Kineothrix sp000403275
ASV_1231	3	0	0	0	0	4	0	11	4	0	0	0	0	0	1	d__Bacteria; p__Bacteroidota; c__Bacteroidia; o__Bacteroidales; f__UBA11471; g__UBA11471; s__UBA11471 sp000434215
ASV_1232	0	0	0	0	0	0	0	0	0	0	0	0	0	0	0	d__Bacteria; p__Firmicutes_A; c__Clostridia; o__TANB77; f__CAG-508; g__UMGS1994; s__UMGS1994 sp900553945
ASV_1233	0	17	0	20	0	0	0	0	0	0	0	0	0	0	0	d__Bacteria; p__Firmicutes_A; c__Clostridia; o__Oscillospirales; f__Ruminococcaceae; g__UBA1394; s__UBA1394 sp900066845
ASV_1234	0	0	0	0	0	0	0	0	0	0	0	0	0	0	0	d__Bacteria; p__Firmicutes_A; c__Clostridia; o__TANB77; f__CAG-508; g__CAG-273; s__unidentified_CAG-273
ASV_1235	0	0	0	0	0	0	0	12	0	23	0	0	0	0	0	d__Bacteria; p__Firmicutes_D; c__Bacilli; o__Lactobacillales; f__Lactobacillaceae; g__Lactobacillus; s__unclassified_Lactobacillus
ASV_1236	0	0	0	0	0	0	0	0	43	0	0	0	0	0	0	d__Bacteria; p__Firmicutes_D; c__Bacilli; o__RF39; f__UBA660; g__CAG-1000; s__CAG-1000 sp902764145
ASV_1237	0	0	0	0	0	0	0	0	0	0	30	0	0	0	0	d__Bacteria; p__Bacteroidota; c__Bacteroidia; o__Bacteroidales; f__Muribaculaceae; g__CAG-485; s__CAG-485 sp002493045
ASV_1238	0	0	0	0	0	0	0	0	0	0	5	0	14	3	6	d__Bacteria; p__Bacteroidota; c__Bacteroidia; o__Bacteroidales; f__UBA932; g__Cryptobacteroides; s__Cryptobacteroides sp009774765
ASV_1239	0	0	0	0	0	0	0	0	0	0	0	9	0	0	20	d__Bacteria; p__Firmicutes_A; c__Clostridia; o__Oscillospirales; f__Oscillospiraceae; g__unclassified_Oscillospiraceae; s__unclassified_Oscillospiraceae
ASV_1240	0	0	0	0	0	0	0	0	0	0	0	0	31	0	0	d__Bacteria; p__Bacteroidota; c__Bacteroidia; o__Bacteroidales; f__Muribaculaceae; g__CAG-873; s__CAG-873 sp011959565
ASV_1241	0	0	0	0	0	0	0	6	0	0	0	0	25	8	0	d__Bacteria; p__Firmicutes_A; c__Clostridia; o__Lachnospirales; f__Lachnospiraceae; g__Kineothrix; s__Kineothrix sp000403275
ASV_1242	0	11	0	0	0	0	0	0	0	0	0	0	15	0	0	d__Bacteria; p__Firmicutes_A; c__Clostridia; o__Oscillospirales; f__Oscillospiraceae; g__Lawsonibacter; s__Lawsonibacter sp000492175
ASV_1243	0	0	0	0	5	0	11	0	0	0	0	0	12	0	0	d__Bacteria; p__Firmicutes_D; c__Bacilli; o__RF39; f__UBA660; g__Faecisoma; s__unidentified_Faecisoma
ASV_1244	0	0	0	3	0	8	0	0	4	0	0	0	3	7	0	d__Bacteria; p__Firmicutes_A; c__Clostridia; o__Oscillospirales; f__Oscillospiraceae; g__WRMH01; s__WRMH01 sp009777235
ASV_1245	0	0	0	0	0	0	0	0	0	0	0	0	0	18	0	d__Bacteria; p__Firmicutes_A; c__Clostridia; o__Lachnospirales; f__Lachnospiraceae; g__Kineothrix; s__Kineothrix sp000403275
ASV_1246	0	0	0	0	0	14	0	0	0	0	0	0	0	0	0	d__Bacteria; p__Firmicutes_A; c__Clostridia; o__TANB77; f__CAG-508; g__CAG-273; s__unidentified_CAG-273
ASV_1247	0	0	0	0	0	0	0	0	4	0	0	0	0	0	0	d__Bacteria; p__Firmicutes_A; c__Clostridia; o__TANB77; f__CAG-508; g__UMGS1994; s__UMGS1994 sp900553945
ASV_1248	0	0	0	0	0	15	0	0	0	0	0	0	0	0	0	d__Bacteria; p__Firmicutes_A; c__Clostridia; o__Oscillospirales; f__Oscillospiraceae; g__Limivicinus; s__Limivicinus sp002320035
ASV_1249	0	15	0	0	15	0	10	0	0	0	0	0	0	0	0	d__Bacteria; p__Firmicutes_A; c__Clostridia; o__Oscillospirales; f__Oscillospiraceae; g__Enterenecus; s__unidentified_Enterenecus
ASV_1250	0	0	0	0	36	0	0	0	0	0	0	0	0	0	0	d__Bacteria; p__Firmicutes_D; c__Bacilli; o__Lactobacillales; f__Lactobacillaceae; g__Ligilactobacillus; s__unclassified_Ligilactobacillus
ASV_1251	0	0	0	0	0	0	0	9	12	0	14	0	0	0	0	d__Bacteria; p__Firmicutes_D; c__Bacilli; o__Erysipelotrichales; f__Erysipelotrichaceae; g__unclassified_Erysipelotrichaceae; s__unclassified_Erysipelotrichaceae
ASV_1252	0	0	0	0	0	0	0	0	14	3	10	0	0	5	0	d__Bacteria; p__Firmicutes_A; c__Clostridia; o__Oscillospirales; f__Oscillospiraceae; g__Evtepia; s__unidentified_Evtepia
ASV_1253	0	0	5	0	0	0	0	0	0	0	0	33	0	0	0	d__Bacteria; p__Firmicutes_A; c__Clostridia; o__Oscillospirales; f__Ruminococcaceae; g__Ruminiclostridium_E; s__Ruminiclostridium_E siraeum
ASV_1254	0	0	12	0	0	0	0	0	0	0	0	24	0	0	0	d__Bacteria; p__Firmicutes_D; c__Bacilli; o__RF39; f__UBA660; g__UBA6985; s__UBA6985 sp900314465
ASV_1255	0	0	0	0	0	0	0	0	0	0	0	19	0	0	19	d__Bacteria; p__Firmicutes_A; c__Clostridia; o__Lachnospirales; f__Lachnospiraceae; g__MD308; s__unidentified_MD308
ASV_1256	0	0	0	0	0	23	0	0	0	0	0	5	0	0	3	d__Bacteria; p__Firmicutes_D; c__Bacilli; o__RF39; f__UBA660; g__unclassified_UBA660; s__unclassified_UBA660
ASV_1257	0	0	0	0	0	0	0	11	0	0	0	0	16	0	0	d__Bacteria; p__Bacteroidota; c__Bacteroidia; o__Bacteroidales; f__Muribaculaceae; g__Muribaculum; s__unidentified_Muribaculum
ASV_1258	0	0	0	4	0	0	0	7	0	0	0	0	18	5	7	d__Bacteria; p__Firmicutes_A; c__Clostridia; o__Oscillospirales; f__CAG-272; g__Avispirillum; s__unidentified_Avispirillum
ASV_1259	0	0	0	0	0	0	0	0	0	0	0	0	5	0	0	d__Bacteria; p__Firmicutes_A; c__Clostridia; o__Oscillospirales; f__Oscillospiraceae; g__unclassified_Oscillospiraceae; s__unclassified_Oscillospiraceae
ASV_1260	0	0	0	0	0	0	0	9	0	0	0	0	0	5	0	d__Bacteria; p__Firmicutes_A; c__Clostridia; o__Oscillospirales; f__Acutalibacteraceae; g__Acutalibacter; s__Acutalibacter muris
ASV_1261	0	0	0	0	0	4	0	0	0	0	0	0	0	0	12	d__Bacteria; p__Firmicutes_A; c__Clostridia; o__Oscillospirales; f__Ruminococcaceae; g__Ruthenibacterium; s__Ruthenibacterium lactatiformans
ASV_1262	0	0	0	0	0	0	0	0	25	0	0	0	0	0	0	d__Bacteria; p__Firmicutes_A; c__Clostridia; o__TANB77; f__CAG-508; g__CAG-273; s__unidentified_CAG-273
ASV_1263	0	0	0	0	0	0	0	9	0	0	0	0	0	0	0	d__Bacteria; p__Bacteroidota; c__Bacteroidia; o__Bacteroidales; f__Rikenellaceae; g__Alistipes_A; s__unidentified_Alistipes_A
ASV_1264	0	0	0	0	0	0	36	0	0	0	0	0	0	0	0	d__Bacteria; p__Firmicutes_D; c__Bacilli; o__Lactobacillales; f__Lactobacillaceae; g__Limosilactobacillus; s__unclassified_Limosilactobacillus
ASV_1265	0	0	0	0	0	0	5	13	20	0	0	0	0	0	0	d__Bacteria; p__Firmicutes_A; c__Clostridia; o__Oscillospirales; f__Acutalibacteraceae; g__Acutalibacter; s__Acutalibacter timonensis
ASV_1266	0	0	0	0	0	0	0	0	0	0	33	0	0	0	0	d__Bacteria; p__Firmicutes_D; c__Bacilli; o__Lactobacillales; f__Enterococcaceae; g__Enterococcus_I; s__Enterococcus_I_359104 alcedinis
ASV_1267	0	0	0	0	0	0	0	6	0	0	25	0	0	0	0	d__Bacteria; p__Proteobacteria; c__Alphaproteobacteria; o__Rhizobiales_A; f__Rhizobiaceae_A; g__Falsochrobactrum; s__Falsochrobactrum ovis
ASV_1268	6	0	0	0	0	0	0	0	0	0	15	0	13	0	0	d__Bacteria; p__Bacteroidota; c__Bacteroidia; o__Bacteroidales; f__Muribaculaceae; g__CAG-873; s__CAG-873 sp011959565
ASV_1269	1	0	0	0	1	2	0	10	9	1	1	1	9	0	0	d__Bacteria; p__Bacteroidota; c__Bacteroidia; o__Bacteroidales; f__Muribaculaceae; g__unclassified_Muribaculaceae; s__unclassified_Muribaculaceae
ASV_1270	0	0	0	0	0	0	0	0	0	0	0	38	0	0	0	d__Bacteria; p__Firmicutes_A; c__Clostridia; o__Lachnospirales; f__Lachnospiraceae; g__Butyribacter; s__unidentified_Butyribacter
ASV_1271	0	0	0	0	0	0	0	0	0	0	0	0	32	0	0	d__Bacteria; p__Firmicutes_A; c__Clostridia; o__Lachnospirales; f__Lachnospiraceae; g__COE1; s__COE1 sp000403335
ASV_1272	0	0	0	0	0	0	0	0	0	0	0	0	33	0	0	d__Bacteria; p__Firmicutes_A; c__Clostridia; o__Lachnospirales; f__Lachnospiraceae; g__COE1; s__unidentified_COE1
ASV_1273	0	0	0	0	0	0	0	5	0	0	0	0	25	0	8	d__Bacteria; p__Firmicutes_A; c__Clostridia; o__Oscillospirales; f__Oscillospiraceae; g__Enterenecus; s__unclassified_Enterenecus
ASV_1274	0	0	0	0	0	0	0	0	10	0	0	0	11	0	0	d__Bacteria; p__Bacteroidota; c__Bacteroidia; o__Bacteroidales; f__Muribaculaceae; g__Muribaculum; s__unidentified_Muribaculum
ASV_1275	0	4	4	6	7	0	0	0	0	0	0	0	6	3	0	d__Bacteria; p__Bacteroidota; c__Bacteroidia; o__Bacteroidales; f__Muribaculaceae; g__CAG-485; s__CAG-485 sp900547755
ASV_1276	0	4	0	21	0	0	0	0	0	0	0	0	6	0	0	d__Bacteria; p__Firmicutes_D; c__Bacilli; o__RF39; f__UBA660; g__UBA3789; s__unidentified_UBA3789
ASV_1277	0	0	0	0	0	0	0	0	0	0	0	0	0	0	16	d__Bacteria; p__Firmicutes_A; c__Clostridia; o__Lachnospirales; f__Lachnospiraceae; g__UBA3282; s__UBA3282 sp003611805
ASV_1278	0	0	0	0	0	0	0	0	0	0	0	0	0	0	38	d__Bacteria; p__Firmicutes_A; c__Clostridia; o__Lachnospirales; f__Lachnospiraceae; g__UBA3282; s__UBA3282 sp003611805
ASV_1279	0	0	0	0	0	0	0	0	0	0	0	0	0	0	32	d__Bacteria; p__Firmicutes_A; c__Clostridia; o__Christensenellales; f__CAG-74; g__Limiplasma; s__Limiplasma merdipullorum
ASV_1280	0	0	0	0	0	0	0	0	0	0	0	0	0	0	0	d__Bacteria; p__Firmicutes_A; c__Clostridia; o__Oscillospirales; f__Oscillospiraceae; g__Dysosmobacter; s__Dysosmobacter sp000403435
ASV_1281	0	28	0	0	0	4	0	0	0	0	0	0	0	0	0	d__Bacteria; p__Firmicutes_D; c__Bacilli; o__RF39; f__UBA660; g__UBA3789; s__unidentified_UBA3789
ASV_1282	0	21	7	0	0	0	0	0	0	0	0	0	0	0	0	d__Bacteria; p__Bacteroidota; c__Bacteroidia; o__Bacteroidales; f__Bacteroidaceae; g__Prevotella; s__Prevotella sp002251365
ASV_1283	0	0	0	0	22	0	0	0	0	0	0	0	0	0	0	d__Bacteria; p__Firmicutes_A; c__Clostridia; o__TANB77; f__CAG-508; g__CAG-273; s__CAG-273 sp003507395
ASV_1284	0	0	0	0	0	0	0	26	0	0	0	0	0	0	0	d__Bacteria; p__Firmicutes_A; c__Clostridia; o__Christensenellales; f__CAG-917; g__CAG-475; s__CAG-475 sp900548005
ASV_1285	0	0	0	0	0	15	0	20	0	0	0	0	0	0	0	d__Bacteria; p__Firmicutes_D; c__Bacilli; o__RF39; f__UBA660; g__CAG-628; s__CAG-628 sp003524085
ASV_1286	0	0	0	0	0	0	35	0	0	0	0	0	0	0	0	d__Bacteria; p__Firmicutes_A; c__Clostridia; o__UBA1381; f__UBA1381; g__CAG-41; s__CAG-41 sp001941225
ASV_1287	0	0	0	0	0	0	0	30	0	0	0	0	0	0	0	d__Bacteria; p__Firmicutes_A; c__Clostridia; o__TANB77; f__CAG-508; g__CAG-273; s__unidentified_CAG-273
ASV_1288	0	0	0	0	0	0	0	26	0	10	0	0	0	0	0	d__Bacteria; p__Patescibacteria; c__Saccharimonadia; o__Saccharimonadales; f__Nanosyncoccaceae; g__Nanosyncoccus; s__Nanosyncoccus sp003979185
ASV_1289	0	0	0	0	0	0	0	0	0	0	33	0	0	0	0	d__Bacteria; p__Proteobacteria; c__Gammaproteobacteria; o__Xanthomonadales; f__Xanthomonadaceae; g__Stenotrophomonas_A; s__Stenotrophomonas_A_615274 daejeonensis
ASV_1290	0	0	0	0	0	5	0	0	0	0	13	0	0	0	0	d__Bacteria; p__Actinobacteriota; c__Actinomycetia; o__Actinomycetales; f__Microbacteriaceae; g__Leucobacter; s__unclassified_Leucobacter
ASV_1291	0	0	0	0	0	0	0	0	0	0	7	0	0	6	7	d__Bacteria; p__Firmicutes_A; c__Clostridia; o__Oscillospirales; f__Oscillospiraceae; g__unclassified_Oscillospiraceae; s__unclassified_Oscillospiraceae
ASV_1292	0	0	0	0	0	0	0	0	0	0	0	33	0	0	0	d__Bacteria; p__Firmicutes_A; c__Clostridia; o__TANB77; f__CAG-508; g__CAG-269; s__CAG-269 sp000431335
ASV_1293	0	0	0	11	0	5	0	0	0	0	0	21	0	0	0	d__Bacteria; p__Firmicutes_A; c__Clostridia; o__TANB77; f__CAG-508; g__CAG-793; s__CAG-793 sp000433915
ASV_1294	0	0	0	0	0	0	0	0	0	0	0	0	32	0	0	d__Bacteria; p__Firmicutes_A; c__Clostridia; o__Lachnospirales; f__Lachnospiraceae; g__COE1; s__unclassified_COE1
ASV_1295	0	4	6	0	0	6	5	0	0	9	0	0	6	0	0	d__Bacteria; p__Bacteroidota; c__Bacteroidia; o__Bacteroidales; f__Tannerellaceae; g__Parabacteroides_B; s__unidentified_Parabacteroides_B
ASV_1296	0	0	0	0	0	0	0	1	3	3	0	0	0	4	3	d__Bacteria; p__Firmicutes_A; c__Clostridia; o__Christensenellales; f__CAG-314; g__SFEB01; s__SFEB01 sp004558105
ASV_1297	0	0	0	0	6	0	5	0	8	0	0	0	0	0	8	d__Bacteria; p__Actinobacteriota; c__Coriobacteriia; o__Coriobacteriales; f__Eggerthellaceae; g__UBA9715; s__UBA9715 sp902781245
ASV_1298	0	0	0	0	0	0	0	0	0	0	0	0	0	0	0	d__Bacteria; p__Firmicutes_A; c__Clostridia; o__Oscillospirales; f__Oscillospiraceae; g__Dysosmobacter; s__Dysosmobacter sp000403435
ASV_1299	0	36	0	0	0	0	0	0	0	0	0	0	0	0	0	d__Bacteria; p__Firmicutes_A; c__Clostridia; o__TANB77; f__CAG-508; g__unclassified_CAG-508; s__unclassified_CAG-508
ASV_1300	0	13	0	0	0	9	0	0	11	0	0	0	0	0	0	d__Bacteria; p__Firmicutes_D; c__Bacilli; o__RF39; f__UBA660; g__unclassified_UBA660; s__unclassified_UBA660
ASV_1301	0	0	0	0	0	0	0	0	39	0	0	0	0	0	0	d__Bacteria; p__Firmicutes_D; c__Bacilli; o__Erysipelotrichales; f__Erysipelotrichaceae; g__Dubosiella; s__Dubosiella sp000403415
ASV_1302	0	0	0	0	0	0	0	0	0	0	14	20	0	0	0	d__Bacteria; p__Firmicutes_A; c__Clostridia; o__Oscillospirales; f__CAG-272; g__Avispirillum; s__Avispirillum sp011957885
ASV_1303	0	0	0	0	0	12	0	0	0	0	10	0	0	0	0	d__Bacteria; p__Firmicutes_A; c__Clostridia; o__Oscillospirales; f__CAG-272; g__Avispirillum; s__unidentified_Avispirillum
ASV_1304	0	0	0	0	0	0	0	0	0	0	8	0	0	0	0	d__Bacteria; p__Firmicutes_A; c__Clostridia; o__Oscillospirales; f__Ruminococcaceae; g__Paludicola; s__Paludicola psychrotolerans
ASV_1305	0	0	0	2	0	0	0	0	0	4	3	0	0	3	5	d__Bacteria; p__Bacteroidota; c__Bacteroidia; o__Sphingobacteriales; f__Sphingobacteriaceae; g__unclassified_Sphingobacteriaceae; s__unclassified_Sphingobacteriaceae
ASV_1306	0	0	0	0	0	0	0	0	4	0	0	0	0	28	0	d__Bacteria; p__Firmicutes_A; c__Clostridia; o__Lachnospirales; f__Lachnospiraceae; g__Velocimicrobium; s__Velocimicrobium porci
ASV_1307	0	0	0	0	0	0	0	0	0	5	0	0	0	15	0	d__Bacteria; p__Firmicutes_A; c__Clostridia; o__Lachnospirales; f__Lachnospiraceae; g__Clostridium_Q; s__unidentified_Clostridium_Q
ASV_1308	0	0	0	0	0	0	0	0	0	0	0	0	0	8	0	d__Bacteria; p__Firmicutes_A; c__Clostridia; o__Oscillospirales; f__Oscillospiraceae; g__Lawsonibacter; s__Lawsonibacter sp000492175
ASV_1309	0	21	0	0	0	0	0	0	0	0	0	0	0	0	0	d__Bacteria; p__Firmicutes_A; c__Clostridia; o__Lachnospirales; f__Lachnospiraceae; g__Kineothrix; s__Kineothrix sp000403275
ASV_1310	5	0	7	0	16	0	0	0	0	0	0	0	0	0	0	d__Bacteria; p__Actinobacteriota; c__Coriobacteriia; o__Coriobacteriales; f__Eggerthellaceae; g__Adlercreutzia; s__Adlercreutzia muris
ASV_1311	0	0	17	0	0	10	0	0	0	0	0	0	0	0	0	d__Bacteria; p__Firmicutes_A; c__Clostridia; o__TANB77; f__CAG-508; g__CAG-273; s__CAG-273 sp003507395
ASV_1312	0	0	0	34	0	0	0	0	0	0	0	0	0	0	0	d__Bacteria; p__Bacteroidota; c__Bacteroidia; o__Bacteroidales; f__Bacteroidaceae; g__Phocaeicola_A; s__Phocaeicola_A_858004 vulgatus
ASV_1313	0	0	0	0	0	0	0	30	0	0	0	0	0	0	0	d__Bacteria; p__Firmicutes_D; c__Bacilli; o__RF39; f__UBA660; g__RUG12438; s__unidentified_RUG12438
ASV_1314	0	0	0	0	0	0	0	0	29	10	0	0	0	0	0	d__Bacteria; p__Firmicutes_A; c__Clostridia; o__Oscillospirales; f__Oscillospiraceae; g__unclassified_Oscillospiraceae; s__unclassified_Oscillospiraceae
ASV_1315	0	0	0	0	0	0	0	0	0	0	31	0	0	0	0	d__Bacteria; p__Firmicutes_D; c__Bacilli; o__Lactobacillales; f__Aerococcaceae; g__Fundicoccus; s__Fundicoccus ignavus
ASV_1316	0	0	0	0	0	0	5	0	14	8	3	0	0	0	0	d__Bacteria; p__Firmicutes_A; c__Clostridia; o__Lachnospirales; f__Lachnospiraceae; g__14-2; s__14-2 sp000403315
ASV_1317	0	0	0	0	0	0	0	0	0	0	0	29	5	0	0	d__Bacteria; p__Firmicutes_A; c__Clostridia; o__Lachnospirales; f__Lachnospiraceae; g__1XD42-69; s__1XD42-69 sp009911505
ASV_1318	0	0	0	0	0	0	0	0	0	4	0	18	0	0	13	d__Bacteria; p__Firmicutes_A; c__Clostridia; o__Lachnospirales; f__Lachnospiraceae; g__unclassified_Lachnospiraceae; s__unclassified_Lachnospiraceae
ASV_1319	0	8	12	0	0	0	0	0	0	0	0	0	8	0	0	d__Bacteria; p__Actinobacteriota; c__Coriobacteriia; o__Coriobacteriales; f__Eggerthellaceae; g__unclassified_Eggerthellaceae; s__unclassified_Eggerthellaceae
ASV_1320	0	4	1	0	0	0	3	0	0	0	0	0	7	3	0	d__Bacteria; p__Firmicutes_A; c__Clostridia; o__Oscillospirales; f__CAG-272; g__unclassified_CAG-272; s__unclassified_CAG-272
ASV_1321	0	0	0	0	0	0	0	0	0	0	0	0	0	22	0	d__Bacteria; p__Firmicutes_D; c__Bacilli; o__Lactobacillales; f__Lactobacillaceae; g__Lactobacillus; s__Lactobacillus hominis
ASV_1322	0	0	0	0	0	16	8	0	0	0	0	0	0	9	0	d__Bacteria; p__Firmicutes_A; c__Clostridia; o__Lachnospirales; f__Lachnospiraceae; g__Scatomonas; s__Scatomonas sp003481995
ASV_1323	0	0	0	0	0	0	0	0	0	0	0	0	0	0	17	d__Bacteria; p__Firmicutes_A; c__Clostridia; o__Lachnospirales; f__Lachnospiraceae; g__UBA3282; s__UBA3282 sp003611805
ASV_1324	0	0	4	9	0	0	0	0	0	0	0	0	0	0	11	d__Bacteria; p__Firmicutes_A; c__Clostridia; o__Oscillospirales; f__Ruminococcaceae; g__Ruminococcus_C; s__Ruminococcus_C_58660 sp000433635
ASV_1325	3	0	0	0	0	0	4	0	0	0	0	0	0	0	24	d__Bacteria; p__Firmicutes_B; c__Peptococcia; o__Peptococcales; f__Peptococcaceae; g__Peptococcus; s__Peptococcus niger
ASV_1326	0	0	0	0	0	0	0	0	0	0	0	0	0	0	0	d__Bacteria; p__Firmicutes_A; c__Clostridia; o__Oscillospirales; f__Ruminococcaceae; g__Ruminiclostridium_E; s__Ruminiclostridium_E siraeum
ASV_1327	0	0	0	0	0	0	0	0	0	0	0	0	0	0	0	d__Bacteria; p__Firmicutes_A; c__Clostridia; o__Oscillospirales; f__Oscillospiraceae; g__Lawsonibacter; s__unclassified_Lawsonibacter
ASV_1328	0	11	0	0	0	0	0	0	0	0	0	0	0	0	0	d__Bacteria; p__Firmicutes_A; c__Clostridia; o__TANB77; f__CAG-508; g__UMGS1994; s__UMGS1994 sp900553945
ASV_1329	0	13	4	0	0	0	0	0	0	0	0	0	0	0	0	d__Bacteria; p__Firmicutes_A; c__Clostridia; o__Lachnospirales; f__Lachnospiraceae; g__Choladousia; s__Choladousia sp003612585
ASV_1330	31	0	0	0	0	2	0	0	0	0	0	0	0	0	0	d__Bacteria; p__Firmicutes_D; c__Bacilli; o__Lactobacillales; f__Lactobacillaceae; g__Ligilactobacillus; s__unclassified_Ligilactobacillus
ASV_1331	0	15	0	0	7	0	0	0	0	0	0	0	0	0	0	d__Bacteria; p__Firmicutes_A; c__Clostridia; o__unclassified_Clostridia; f__unclassified_Clostridia; g__unclassified_Clostridia; s__unclassified_Clostridia
ASV_1332	0	0	0	0	0	30	0	0	0	0	0	0	0	0	0	d__Bacteria; p__Firmicutes_A; c__Clostridia; o__Christensenellales; f__CAG-314; g__SFEB01; s__SFEB01 sp004558105
ASV_1333	0	0	0	0	0	0	0	0	0	0	0	0	0	0	0	d__Bacteria; p__Firmicutes_D; c__Bacilli; o__Erysipelotrichales; f__Erysipelotrichaceae; g__Allobaculum; s__unidentified_Allobaculum
ASV_1334	0	0	0	0	0	0	0	0	0	13	0	0	0	0	0	d__Bacteria; p__Firmicutes_A; c__Clostridia; o__Oscillospirales; f__Oscillospiraceae; g__Evtepia; s__unidentified_Evtepia
ASV_1335	0	0	0	0	0	0	0	0	5	0	0	0	0	0	0	d__Bacteria; p__Firmicutes_A; c__Clostridia; o__Lachnospirales; f__Lachnospiraceae; g__unclassified_Lachnospiraceae; s__unclassified_Lachnospiraceae
ASV_1336	0	0	0	0	0	0	14	6	14	0	0	0	0	0	0	d__Bacteria; p__Firmicutes_A; c__Clostridia; o__Oscillospirales; f__Ruminococcaceae; g__Fournierella; s__Fournierella massiliensis
ASV_1337	0	0	0	0	0	0	0	0	36	0	0	0	0	0	0	d__Bacteria; p__Firmicutes_D; c__Bacilli; o__RF39; f__UBA660; g__CAG-605; s__unidentified_CAG-605
ASV_1338	0	0	0	0	0	0	0	0	0	0	25	0	0	0	0	d__Bacteria; p__Proteobacteria; c__Gammaproteobacteria; o__Pseudomonadales; f__Moraxellaceae; g__Acinetobacter; s__unidentified_Acinetobacter
ASV_1339	0	0	0	0	0	0	0	0	0	0	24	0	0	0	0	d__Bacteria; p__Firmicutes_A; c__Clostridia; o__Oscillospirales; f__Oscillospiraceae; g__Enterenecus; s__Enterenecus sp004560375
ASV_1340	0	0	0	0	0	0	0	0	0	0	9	0	0	0	0	d__Bacteria; p__Firmicutes_A; c__Clostridia; o__Lachnospirales; f__Lachnospiraceae; g__COE1; s__unclassified_COE1
ASV_1341	0	0	0	0	0	0	0	0	0	0	0	8	0	0	0	d__Bacteria; p__Firmicutes_A; c__Clostridia; o__Oscillospirales; f__Acutalibacteraceae; g__Fimenecus; s__Fimenecus sp000432435
ASV_1342	0	0	0	0	0	0	0	0	5	0	0	5	0	0	0	d__Bacteria; p__Firmicutes_A; c__Clostridia; o__Oscillospirales; f__Ruminococcaceae; g__unclassified_Ruminococcaceae; s__unclassified_Ruminococcaceae
ASV_1343	0	0	0	0	0	0	0	12	0	0	0	0	12	0	0	d__Bacteria; p__Bacteroidota; c__Bacteroidia; o__Bacteroidales; f__Muribaculaceae; g__Muribaculum; s__unidentified_Muribaculum
ASV_1344	0	0	0	0	0	5	7	0	0	0	0	0	0	8	0	d__Bacteria; p__Firmicutes_A; c__Clostridia; o__Oscillospirales; f__Ruminococcaceae; g__Harryflintia; s__Harryflintia acetispora
ASV_1345	0	0	3	0	16	0	0	0	0	0	0	0	0	9	0	d__Bacteria; p__Bacteroidota; c__Bacteroidia; o__Bacteroidales; f__Muribaculaceae; g__unclassified_Muribaculaceae; s__unclassified_Muribaculaceae
ASV_1346	0	12	0	0	0	0	0	0	0	0	0	0	0	0	0	d__Bacteria; p__Firmicutes_D; c__Bacilli; o__RF39; f__UBA660; g__UBA6985; s__unidentified_UBA6985
ASV_1347	0	0	0	0	15	0	0	0	0	0	0	0	0	0	8	d__Bacteria; p__Firmicutes_A; c__Clostridia; o__Lachnospirales; f__Lachnospiraceae; g__Butyribacter; s__unidentified_Butyribacter
ASV_1348	0	0	0	0	0	0	0	0	0	0	0	0	0	0	0	d__Bacteria; p__Firmicutes_A; c__Clostridia; o__Oscillospirales; f__Oscillospiraceae; g__Evtepia; s__unidentified_Evtepia
ASV_1349	0	9	0	0	0	0	0	0	0	0	0	0	0	0	22	d__Bacteria; p__Firmicutes_A; c__Clostridia; o__Lachnospirales; f__Lachnospiraceae; g__Ventrimonas; s__Ventrimonas sp003611875
ASV_1350	0	0	0	0	0	0	0	0	0	0	0	0	0	0	0	d__Bacteria; p__Firmicutes_A; c__Clostridia; o__Peptostreptococcales; f__Anaerovoracaceae; g__BX12; s__BX12 sp902363595
ASV_1351	0	0	0	0	0	12	0	0	0	0	0	0	0	0	0	d__Bacteria; p__Proteobacteria; c__Alphaproteobacteria; o__RF32; f__CAG-239; g__CAG-267; s__CAG-267 sp001917135
ASV_1352	0	0	0	0	0	0	0	0	21	7	0	0	0	0	0	d__Bacteria; p__Firmicutes_A; c__Clostridia; o__Lachnospirales; f__Lachnospiraceae; g__Kineothrix; s__Kineothrix sp000403275
ASV_1353	0	0	0	0	0	0	0	0	0	0	10	0	0	0	0	d__Bacteria; p__Proteobacteria; c__Gammaproteobacteria; o__Burkholderiales; f__Burkholderiaceae_A; g__Paenalcaligenes; s__Paenalcaligenes hominis
ASV_1354	0	0	0	0	0	0	8	0	5	0	5	0	0	10	0	d__Bacteria; p__Firmicutes_A; c__Clostridia; o__Peptostreptococcales; f__Anaerovoracaceae; g__RUG11894; s__unidentified_RUG11894
ASV_1355	0	0	0	0	0	0	7	15	0	0	0	5	0	0	0	d__Bacteria; p__Firmicutes_D; c__Bacilli; o__RF39; f__UBA660; g__UBA6985; s__unidentified_UBA6985
ASV_1356	0	7	2	0	4	0	0	0	0	0	0	4	0	0	0	d__Bacteria; p__Firmicutes_A; c__Clostridia; o__Peptostreptococcales; f__Anaerovoracaceae; g__Emergencia; s__Emergencia sp009935805
ASV_1357	0	5	0	9	7	0	0	0	0	0	0	0	8	0	0	d__Bacteria; p__Firmicutes_A; c__Clostridia; o__Lachnospirales; f__Lachnospiraceae; g__Eubacterium_J; s__Eubacterium_J plexicaudatum
ASV_1358	0	0	0	0	0	0	0	0	0	9	0	0	0	20	0	d__Bacteria; p__Firmicutes_A; c__Clostridia; o__Lachnospirales; f__Lachnospiraceae; g__unclassified_Lachnospiraceae; s__unclassified_Lachnospiraceae
ASV_1359	0	0	0	0	0	0	0	0	0	0	0	0	0	12	0	d__Bacteria; p__Firmicutes_A; c__Clostridia; o__TANB77; f__CAG-508; g__CAG-273; s__CAG-273 sp003507395
ASV_1360	0	0	0	0	0	0	0	0	0	0	0	0	0	0	0	d__Bacteria; p__Firmicutes_A; c__Clostridia; o__TANB77; f__CAG-508; g__UMGS1994; s__UMGS1994 sp900553945
ASV_1361	0	0	0	0	0	0	0	0	4	0	0	0	0	0	7	d__Bacteria; p__Firmicutes_D; c__Bacilli; o__RF39; f__UBA660; g__Onthocola_B; s__Onthocola_B sp000437355
ASV_1362	0	0	0	0	0	0	0	0	0	0	0	0	0	0	13	d__Bacteria; p__Firmicutes_A; c__Clostridia; o__Oscillospirales; f__Ruminococcaceae; g__Ruminiclostridium_E; s__Ruminiclostridium_E siraeum
ASV_1363	0	0	0	0	0	0	0	0	7	0	0	0	0	0	0	d__Bacteria; p__Firmicutes_A; c__Clostridia; o__Lachnospirales; f__Lachnospiraceae; g__Kineothrix; s__Kineothrix sp000403275
ASV_1364	0	0	0	0	0	0	3	7	0	0	0	0	0	0	2	d__Bacteria; p__Bacteroidota; c__Bacteroidia; o__unclassified_Bacteroidia; f__unclassified_Bacteroidia; g__unclassified_Bacteroidia; s__unclassified_Bacteroidia
ASV_1365	0	0	0	0	0	0	0	0	0	0	0	0	0	0	35	d__Bacteria; p__Firmicutes_A; c__Clostridia; o__Lachnospirales; f__Lachnospiraceae; g__Schaedlerella; s__unclassified_Schaedlerella
ASV_1366	0	0	16	0	0	0	0	0	0	0	0	0	0	0	9	d__Bacteria; p__Bacteroidota; c__Bacteroidia; o__Bacteroidales; f__Marinifilaceae; g__Butyricimonas; s__Butyricimonas faecihominis
ASV_1367	0	0	0	0	0	0	0	0	0	0	0	0	0	0	0	d__Bacteria; p__Firmicutes_D; c__Bacilli; o__Lactobacillales; f__Lactobacillaceae; g__Limosilactobacillus; s__unclassified_Limosilactobacillus
ASV_1368	0	0	0	0	12	7	0	0	0	0	0	0	0	0	0	d__Bacteria; p__Firmicutes_A; c__Clostridia; o__Oscillospirales; f__CAG-272; g__Avispirillum; s__Avispirillum sp011957885
ASV_1369	0	0	0	0	0	0	0	9	15	0	0	0	0	0	0	d__Bacteria; p__Desulfobacterota_I; c__Desulfovibrionia; o__Desulfovibrionales; f__Desulfovibrionaceae; g__Desulfovibrio_R; s__Desulfovibrio_R_446353 sp011039135
ASV_1370	0	0	0	0	0	5	0	8	0	0	0	0	0	0	0	d__Bacteria; p__Firmicutes_D; c__Bacilli; o__RF39; f__UBA660; g__UBA6985; s__UBA6985 sp900314465
ASV_1371	0	29	0	0	0	0	0	0	0	0	0	0	0	0	0	d__Bacteria; p__Firmicutes_A; c__Clostridia; o__Lachnospirales; f__Lachnospiraceae; g__unclassified_Lachnospiraceae; s__unclassified_Lachnospiraceae
ASV_1372	0	0	0	0	13	0	0	0	17	0	0	0	0	0	0	d__Bacteria; p__Firmicutes_A; c__Clostridia; o__TANB77; f__CAG-508; g__UMGS1994; s__unidentified_UMGS1994
ASV_1373	0	0	0	0	0	0	0	11	5	0	0	0	0	0	0	d__Bacteria; p__Actinobacteriota; c__Actinomycetia; o__Actinomycetales; f__Micrococcaceae; g__Enteractinococcus; s__unclassified_Enteractinococcus
ASV_1374	0	0	0	0	0	13	0	0	6	0	0	0	0	0	0	d__Bacteria; p__Bacteroidota; c__Bacteroidia; o__Bacteroidales; f__Muribaculaceae; g__Muribaculum; s__unidentified_Muribaculum
ASV_1375	0	0	0	0	0	0	31	0	0	0	0	0	0	0	0	d__Bacteria; p__Firmicutes_A; c__Clostridia; o__TANB77; f__CAG-508; g__CAG-793; s__CAG-793 sp000433915
ASV_1376	0	0	0	0	0	0	0	32	0	0	0	0	0	0	0	d__Bacteria; p__Firmicutes_D; c__Bacilli; o__RF39; f__UBA660; g__UBA6985; s__unidentified_UBA6985
ASV_1377	0	0	0	0	0	0	0	0	0	0	26	0	0	0	0	d__Bacteria; p__Firmicutes_A; c__Clostridia; o__Lachnospirales; f__Lachnospiraceae; g__UBA3282; s__UBA3282 sp003611805
ASV_1378	0	0	0	0	0	0	0	0	0	0	20	0	0	0	0	d__Bacteria; p__Bacteroidota; c__Bacteroidia; o__Bacteroidales; f__Muribaculaceae; g__CAG-485; s__CAG-485 sp002493045
ASV_1379	0	0	0	0	0	0	0	0	0	0	22	0	0	0	0	d__Bacteria; p__Firmicutes_A; c__Clostridia; o__Oscillospirales; f__Oscillospiraceae; g__Lawsonibacter; s__Lawsonibacter sp000492175
ASV_1380	0	0	0	0	0	0	0	0	0	0	4	0	0	0	7	d__Bacteria; p__Firmicutes_A; c__Clostridia; o__Lachnospirales; f__Lachnospiraceae; g__unclassified_Lachnospiraceae; s__unclassified_Lachnospiraceae
ASV_1381	0	0	0	0	0	0	0	0	0	0	0	34	0	0	0	d__Bacteria; p__Firmicutes_A; c__Clostridia; o__Oscillospirales; f__Ruminococcaceae; g__Ruminococcus_C; s__unidentified_Ruminococcus_C
ASV_1382	0	0	0	13	0	0	0	0	0	0	0	18	0	0	0	d__Bacteria; p__Firmicutes_A; c__Clostridia; o__Lachnospirales; f__Lachnospiraceae; g__unclassified_Lachnospiraceae; s__unclassified_Lachnospiraceae
ASV_1383	0	0	0	0	0	0	0	0	0	0	0	16	13	0	0	d__Bacteria; p__Firmicutes_A; c__Clostridia; o__Lachnospirales; f__Lachnospiraceae; g__Kineothrix; s__Kineothrix sp000403275
ASV_1384	0	0	0	0	0	0	0	0	21	0	0	11	0	0	0	d__Bacteria; p__Firmicutes_D; c__Bacilli; o__Lactobacillales; f__Lactobacillaceae; g__Lactobacillus; s__unclassified_Lactobacillus
ASV_1385	0	0	0	0	0	2	0	0	0	0	0	10	0	0	8	d__Bacteria; p__Firmicutes_A; c__Clostridia; o__Lachnospirales; f__Lachnospiraceae; g__CAG-194; s__CAG-194 sp000432915
ASV_1386	0	0	0	0	0	0	0	0	0	0	0	0	16	0	0	d__Bacteria; p__Firmicutes_A; c__Clostridia; o__Oscillospirales; f__Oscillospiraceae; g__Evtepia; s__unidentified_Evtepia
ASV_1387	0	0	0	0	0	0	0	0	0	0	0	0	0	0	0	d__Bacteria; p__Firmicutes_D; c__Bacilli; o__Lactobacillales; f__Enterococcaceae; g__Enterococcus_D; s__Enterococcus_D gallinarum
ASV_1388	0	25	0	0	0	0	0	0	0	0	0	0	0	0	0	d__Bacteria; p__Firmicutes_A; c__Clostridia; o__Lachnospirales; f__Lachnospiraceae; g__UBA3282; s__UBA3282 sp003611805
ASV_1389	0	0	0	0	0	0	0	0	0	16	0	0	0	0	0	d__Bacteria; p__Firmicutes_A; c__Clostridia; o__Lachnospirales; f__Lachnospiraceae; g__Eisenbergiella; s__unidentified_Eisenbergiella
ASV_1390	0	0	0	0	0	0	0	0	0	0	0	0	0	0	0	d__Bacteria; p__Firmicutes_D; c__Bacilli; o__RFN20; f__CAG-288; g__CAG-345; s__CAG-345 sp000433315
ASV_1391	0	0	0	0	0	0	0	0	0	0	0	0	0	0	0	d__Bacteria; p__Firmicutes_D; c__Bacilli; o__Erysipelotrichales; f__Erysipelotrichaceae; g__Allobaculum; s__unidentified_Allobaculum
ASV_1392	0	0	0	0	0	0	0	0	7	15	0	0	0	0	0	d__Bacteria; p__Cyanobacteria; c__Vampirovibrionia; o__Gastranaerophilales; f__Gastranaerophilaceae; g__Stercorousia; s__unidentified_Stercorousia
ASV_1393	0	0	0	0	0	31	0	0	0	0	0	0	0	0	0	d__Bacteria; p__Firmicutes_A; c__Clostridia; o__Oscillospirales; f__CAG-272; g__Avispirillum; s__Avispirillum sp011957885
ASV_1394	0	0	0	0	0	0	15	0	0	17	0	0	0	0	0	d__Bacteria; p__Bacteroidota; c__Bacteroidia; o__Bacteroidales; f__Muribaculaceae; g__Paramuribaculum; s__Paramuribaculum sp000431155
ASV_1395	0	0	0	0	0	0	0	28	0	0	0	0	0	0	0	d__Bacteria; p__Firmicutes_D; c__Bacilli; o__RF39; f__UBA660; g__CAG-533; s__unidentified_CAG-533
ASV_1396	0	0	0	0	0	0	0	0	20	9	0	0	0	0	0	d__Bacteria; p__Firmicutes_A; c__Clostridia; o__Peptostreptococcales; f__Anaerovoracaceae; g__RUG11894; s__unidentified_RUG11894
ASV_1397	0	0	0	0	0	0	0	0	0	0	29	0	0	0	0	d__Bacteria; p__Proteobacteria; c__Gammaproteobacteria; o__Burkholderiales; f__Burkholderiaceae_A; g__unclassified_Burkholderiaceae_A; s__unclassified_Burkholderiaceae_A
ASV_1398	0	0	0	0	0	12	0	0	0	3	15	0	0	0	0	d__Bacteria; p__Bacteroidota; c__Bacteroidia; o__Bacteroidales; f__Rikenellaceae; g__Alistipes_A; s__unidentified_Alistipes_A
ASV_1399	0	0	0	0	0	0	0	0	0	0	9	0	0	12	0	d__Bacteria; p__Firmicutes_A; c__Clostridia; o__Oscillospirales; f__Acutalibacteraceae; g__Acutalibacter; s__Acutalibacter timonensis
ASV_1400	0	0	0	11	6	0	0	0	1	0	2	0	0	0	0	d__Bacteria; p__Firmicutes_A; c__Clostridia; o__Christensenellales; f__CAG-74; g__SFMI01; s__unidentified_SFMI01
ASV_1401	0	0	0	0	0	0	0	0	0	0	0	17	0	0	10	d__Bacteria; p__Patescibacteria; c__Saccharimonadia; o__Saccharimonadales; f__Nanosyncoccaceae; g__Nanosyncoccus; s__Nanosyncoccus sp003979185
ASV_1402	0	0	11	0	0	0	0	0	0	0	0	17	0	0	0	d__Bacteria; p__Firmicutes_A; c__Clostridia; o__TANB77; f__CAG-508; g__CAG-269; s__CAG-269 sp000431335
ASV_1403	0	0	0	0	0	0	0	0	0	15	0	0	13	0	0	d__Bacteria; p__Firmicutes_A; c__Clostridia; o__Lachnospirales; f__Lachnospiraceae; g__Kineothrix; s__Kineothrix sp000403275
ASV_1404	0	0	0	0	0	9	6	0	0	0	0	0	7	0	0	d__Bacteria; p__Firmicutes_A; c__Clostridia; o__Oscillospirales; f__Oscillospiraceae; g__Evtepia; s__unidentified_Evtepia
ASV_1405	0	0	0	0	0	0	2	0	14	0	0	0	0	2	4	d__Bacteria; p__Verrucomicrobiota; c__Verrucomicrobiae; o__Verrucomicrobiales; f__Akkermansiaceae; g__Akkermansia; s__Akkermansia muciniphila_D
ASV_1406	1	0	0	0	0	0	0	0	0	0	0	0	0	0	0	d__Bacteria; p__Firmicutes_A; c__Clostridia; o__Oscillospirales; f__Ruminococcaceae; g__UBA946; s__unidentified_UBA946
ASV_1407	0	15	0	0	0	0	0	0	0	0	0	0	0	0	10	d__Bacteria; p__Firmicutes_A; c__Clostridia; o__Lachnospirales; f__Lachnospiraceae; g__UBA3282; s__UBA3282 sp003611805
ASV_1408	0	0	0	0	0	0	0	0	0	0	0	0	0	0	0	d__Bacteria; p__Firmicutes_A; c__Clostridia; o__Oscillospirales; f__Ruminococcaceae; g__Ruthenibacterium; s__unidentified_Ruthenibacterium
ASV_1409	0	0	0	0	0	0	0	0	1	0	0	0	0	0	0	d__Bacteria; p__Firmicutes_A; c__Clostridia; o__unclassified_Clostridia; f__unclassified_Clostridia; g__unclassified_Clostridia; s__unclassified_Clostridia
ASV_1410	12	0	0	0	0	0	0	0	0	17	0	0	0	0	0	d__Bacteria; p__Bacteroidota; c__Bacteroidia; o__Bacteroidales; f__Bacteroidaceae; g__Bacteroides_H; s__Bacteroides_H acidifaciens
ASV_1411	0	13	0	6	0	0	4	0	0	0	0	0	0	0	0	d__Bacteria; p__Firmicutes_A; c__Clostridia; o__Oscillospirales; f__Ruminococcaceae; g__CAG-353; s__unidentified_CAG-353
ASV_1412	0	0	0	16	9	0	0	0	0	0	0	0	0	0	0	d__Bacteria; p__Firmicutes_D; c__Bacilli; o__RF39; f__UBA660; g__CAG-302; s__CAG-302 sp002375205
ASV_1413	0	0	0	0	0	5	0	13	0	0	0	0	0	0	0	d__Bacteria; p__Firmicutes_A; c__Clostridia; o__Oscillospirales; f__Oscillospiraceae; g__Evtepia; s__unidentified_Evtepia
ASV_1414	0	0	0	0	0	0	0	0	0	0	0	0	0	0	0	d__Bacteria; p__Firmicutes_A; c__Clostridia; o__Lachnospirales; f__Lachnospiraceae; g__UBA3282; s__UBA3282 sp003611805
ASV_1415	0	0	0	0	0	0	0	0	0	0	0	0	0	0	0	d__Bacteria; p__Firmicutes_A; c__Clostridia; o__Lachnospirales; f__Lachnospiraceae; g__unclassified_Lachnospiraceae; s__unclassified_Lachnospiraceae
ASV_1416	0	0	0	0	0	4	0	0	0	0	0	0	0	0	0	d__Bacteria; p__Firmicutes_A; c__Clostridia; o__Lachnospirales; f__Lachnospiraceae; g__G11; s__unidentified_G11
ASV_1417	0	0	0	0	0	28	0	0	0	0	0	0	0	0	0	d__Bacteria; p__Bacteroidota; c__Bacteroidia; o__Bacteroidales; f__Muribaculaceae; g__unclassified_Muribaculaceae; s__unclassified_Muribaculaceae
ASV_1418	0	0	0	0	0	23	0	5	0	0	0	0	0	0	0	d__Bacteria; p__Firmicutes_A; c__Clostridia; o__TANB77; f__CAG-508; g__CAG-273; s__unidentified_CAG-273
ASV_1419	0	0	0	0	0	19	12	0	0	0	0	0	0	0	0	d__Bacteria; p__Firmicutes_D; c__Bacilli; o__RF39; f__UBA660; g__Onthocola_B; s__unidentified_Onthocola_B
ASV_1420	0	0	0	0	0	0	0	0	0	0	18	0	0	0	0	d__Bacteria; p__Firmicutes_D; c__Bacilli; o__Bacillales_B; f__Bacillaceae_C; g__Lederbergia; s__Lederbergia graminis
ASV_1421	0	0	12	0	0	0	0	0	0	0	16	0	0	0	0	d__Bacteria; p__Firmicutes_A; c__Clostridia; o__TANB77; f__CAG-508; g__CAG-269; s__CAG-269 sp000431335
ASV_1422	0	0	0	0	0	0	0	0	0	4	8	0	17	0	0	d__Bacteria; p__Firmicutes_A; c__Clostridia; o__Lachnospirales; f__Lachnospiraceae; g__Schaedlerella; s__unclassified_Schaedlerella
ASV_1423	0	0	0	0	0	0	0	15	0	3	0	3	0	0	0	d__Bacteria; p__Actinobacteriota; c__Actinomycetia; o__Mycobacteriales; f__Mycobacteriaceae; g__Tomitella; s__Tomitella biformata
ASV_1424	0	0	0	0	0	0	0	0	0	0	0	0	28	0	0	d__Bacteria; p__Firmicutes_A; c__Clostridia; o__Oscillospirales; f__Oscillospiraceae; g__Enterenecus; s__Enterenecus sp004560375
ASV_1425	0	0	0	0	0	0	0	0	0	0	0	0	25	0	0	d__Bacteria; p__Firmicutes_A; c__Clostridia; o__Oscillospirales; f__Oscillospiraceae; g__Lawsonibacter; s__Lawsonibacter sp000492175
ASV_1426	0	0	0	0	0	0	0	0	13	0	0	0	8	0	0	d__Bacteria; p__Firmicutes_A; c__Clostridia; o__Oscillospirales; f__Ruminococcaceae; g__Phocea; s__unidentified_Phocea
ASV_1427	0	8	0	0	0	0	0	0	0	0	0	0	4	0	0	d__Bacteria; p__Firmicutes_A; c__Clostridia; o__Oscillospirales; f__Ruminococcaceae; g__Paludicola; s__Paludicola psychrotolerans
ASV_1428	0	0	0	0	0	0	0	0	0	0	0	0	0	32	0	d__Bacteria; p__Firmicutes_D; c__Bacilli; o__RF39; f__UBA660; g__CAG-605; s__unidentified_CAG-605
ASV_1429	0	0	0	0	0	0	0	0	0	0	0	0	0	0	17	d__Bacteria; p__Firmicutes_A; c__Clostridia; o__Lachnospirales; f__Lachnospiraceae; g__UBA3282; s__UBA3282 sp003611805
ASV_1430	0	0	0	0	0	0	0	0	0	0	0	0	0	0	19	d__Bacteria; p__Firmicutes_A; c__Clostridia; o__Lachnospirales; f__Lachnospiraceae; g__Kineothrix; s__Kineothrix sp000403275
ASV_1431	0	0	0	0	0	0	0	0	0	0	0	0	0	0	30	d__Bacteria; p__Firmicutes_A; c__Clostridia; o__TANB77; f__CAG-508; g__UMGS1994; s__UMGS1994 sp900553945
ASV_1432	0	0	0	22	0	0	0	0	0	0	0	0	0	0	6	d__Bacteria; p__Firmicutes_A; c__Clostridia; o__Lachnospirales; f__Lachnospiraceae; g__14-2; s__unidentified_14-2
ASV_1433	0	0	0	0	0	0	0	0	0	0	0	0	0	0	0	d__Bacteria; p__Firmicutes_A; c__Clostridia; o__Lachnospirales; f__Lachnospiraceae; g__COE1; s__COE1 sp000403335
ASV_1434	0	0	0	0	0	0	0	0	0	0	0	0	0	0	0	d__Bacteria; p__Firmicutes_A; c__Clostridia; o__Oscillospirales; f__Oscillospiraceae; g__unclassified_Oscillospiraceae; s__unclassified_Oscillospiraceae
ASV_1435	0	0	0	0	0	0	0	0	0	0	0	0	0	0	0	d__Bacteria; p__Firmicutes_A; c__Clostridia; o__TANB77; f__CAG-508; g__CAG-273; s__unidentified_CAG-273
ASV_1436	0	0	0	0	4	0	0	6	0	12	0	0	0	0	0	d__Bacteria; p__Firmicutes_A; c__Clostridia; o__Oscillospirales; f__UBA644; g__UBA644; s__UBA644 sp002299265
ASV_1437	0	30	0	0	0	0	0	0	0	0	0	0	0	0	0	d__Bacteria; p__Firmicutes_A; c__Clostridia; o__Oscillospirales; f__Oscillospiraceae; g__Enterenecus; s__Enterenecus sp004560375
ASV_1438	0	4	0	0	0	0	0	0	0	26	0	0	0	0	0	d__Bacteria; p__Firmicutes_D; c__Bacilli; o__RF39; f__UBA660; g__RUG13038; s__unidentified_RUG13038
ASV_1439	0	0	0	0	16	0	0	10	0	0	0	0	0	0	0	d__Bacteria; p__Firmicutes_D; c__Bacilli; o__RF39; f__UBA660; g__UBA6985; s__unidentified_UBA6985
ASV_1440	0	0	0	0	0	4	0	0	0	0	0	0	0	0	0	d__Bacteria; p__Firmicutes_A; c__Clostridia; o__Lachnospirales; f__Lachnospiraceae; g__Butyribacter; s__unclassified_Butyribacter
ASV_1441	0	0	0	0	0	29	0	0	0	0	0	0	0	0	0	d__Bacteria; p__Firmicutes_A; c__Clostridia; o__TANB77; f__CAG-508; g__CAG-269; s__CAG-269 sp000431335
ASV_1442	0	0	0	0	0	26	0	0	0	0	0	0	0	0	0	d__Bacteria; p__Firmicutes_D; c__Bacilli; o__Lactobacillales; f__Lactobacillaceae; g__Lactobacillus; s__unclassified_Lactobacillus
ASV_1443	0	0	0	0	0	0	0	0	0	0	0	0	0	0	0	d__Bacteria; p__Firmicutes_D; c__Bacilli; o__Lactobacillales; f__Lactobacillaceae; g__Limosilactobacillus; s__Limosilactobacillus caviae
ASV_1444	0	0	0	0	0	0	0	0	0	0	10	0	0	2	0	d__Bacteria; p__Proteobacteria; c__Alphaproteobacteria; o__Rhizobiales_A; f__Rhizobiaceae_A; g__unclassified_Rhizobiaceae_A; s__unclassified_Rhizobiaceae_A
ASV_1445	0	0	0	0	0	0	4	0	0	0	6	5	0	0	0	d__Bacteria; p__Firmicutes_D; c__Bacilli; o__Lactobacillales; f__Aerococcaceae; g__Facklamia_A; s__Facklamia_A_322620 tabacinasalis
ASV_1446	0	0	0	0	0	0	0	0	0	0	0	0	18	0	0	d__Bacteria; p__Firmicutes_A; c__Clostridia; o__Lachnospirales; f__Lachnospiraceae; g__unclassified_Lachnospiraceae; s__unclassified_Lachnospiraceae
ASV_1447	0	0	0	13	0	0	0	0	0	0	0	0	3	0	0	d__Bacteria; p__Bacteroidota; c__Bacteroidia; o__Bacteroidales; f__Muribaculaceae; g__UBA3263; s__UBA3263 sp001689615
ASV_1448	0	0	0	0	0	12	0	0	0	0	0	0	3	0	0	d__Bacteria; p__Firmicutes_A; c__Clostridia; o__TANB77; f__CAG-508; g__CAG-273; s__unidentified_CAG-273
ASV_1449	0	0	0	0	0	0	0	0	0	0	0	0	0	0	0	d__Bacteria; p__Actinobacteriota; c__Coriobacteriia; o__Coriobacteriales; f__Eggerthellaceae; g__Berryella; s__unclassified_Berryella
ASV_1450	0	6	0	0	0	0	0	0	0	0	0	0	0	0	0	d__Bacteria; p__Firmicutes_A; c__Clostridia; o__Oscillospirales; f__Oscillospiraceae; g__Evtepia; s__unidentified_Evtepia
ASV_1451	0	0	0	4	0	0	0	5	0	0	0	0	0	0	3	d__Bacteria; p__Firmicutes_A; c__Clostridia; o__Tissierellales; f__unclassified_Tissierellales; g__unclassified_Tissierellales; s__unclassified_Tissierellales
ASV_1452	0	0	0	0	0	0	0	0	0	0	0	0	0	0	0	d__Bacteria; p__Firmicutes_A; c__Clostridia; o__Lachnospirales; f__Lachnospiraceae; g__Kineothrix; s__Kineothrix sp000403275
ASV_1453	0	0	0	0	0	0	0	0	0	0	0	0	0	0	0	d__Bacteria; p__Firmicutes_D; c__Bacilli; o__RF39; f__UBA660; g__UBA6985; s__unidentified_UBA6985
ASV_1454	0	12	0	0	0	0	0	0	0	0	0	0	0	0	0	d__Bacteria; p__Firmicutes_A; c__Clostridia; o__TANB77; f__CAG-508; g__CAG-793; s__CAG-793 sp000433915
ASV_1455	0	0	0	0	0	0	0	11	7	0	0	0	0	0	0	d__Bacteria; p__Firmicutes_A; c__Clostridia; o__TANB77; f__CAG-508; g__CAG-273; s__CAG-273 sp003507395
ASV_1456	3	0	0	0	0	0	0	0	5	0	0	0	0	0	0	d__Bacteria; p__Firmicutes_A; c__Clostridia; o__Christensenellales; f__UBA1242; g__UBA7862; s__UBA7862 sp002500135
ASV_1457	0	0	3	0	0	0	2	0	14	4	0	0	0	0	0	d__Bacteria; p__Proteobacteria; c__Alphaproteobacteria; o__RF32; f__CAG-239; g__HGM16780; s__HGM16780 sp900538765
ASV_1458	0	0	0	0	27	0	0	0	0	0	0	0	0	0	0	d__Bacteria; p__Firmicutes_A; c__Clostridia; o__Christensenellales; f__CAG-74; g__SFMI01; s__unidentified_SFMI01
ASV_1459	0	0	0	0	0	0	0	0	0	0	0	0	0	0	0	d__Bacteria; p__Patescibacteria; c__Saccharimonadia; o__Saccharimonadales; f__Nanosyncoccaceae; g__Nanosyncoccus; s__Nanosyncoccus sp003979185
ASV_1460	0	0	0	0	0	0	0	6	0	0	0	0	0	0	0	d__Bacteria; p__Firmicutes_A; c__Clostridia; o__TANB77; f__CAG-508; g__CAG-273; s__CAG-273 sp003507395
ASV_1461	0	0	0	0	0	14	0	0	0	0	0	0	0	0	0	d__Bacteria; p__Firmicutes_A; c__Clostridia; o__Christensenellales; f__CAG-314; g__CAG-314; s__CAG-314 sp900551395
ASV_1462	0	0	0	0	0	25	0	0	0	0	0	0	0	0	0	d__Bacteria; p__Firmicutes_D; c__Bacilli; o__RF39; f__UBA660; g__UBA6985; s__unidentified_UBA6985
ASV_1463	0	0	0	0	0	0	0	0	0	29	0	0	0	0	0	d__Bacteria; p__Firmicutes_A; c__Clostridia; o__Oscillospirales; f__Acutalibacteraceae; g__Eubacterium_R; s__Eubacterium_R sp000436835
ASV_1464	0	0	0	0	0	0	0	0	0	0	16	0	0	0	0	d__Bacteria; p__Proteobacteria; c__Gammaproteobacteria; o__Xanthomonadales; f__Xanthomonadaceae; g__Stenotrophomonas_A; s__Stenotrophomonas_A_615274 koreensis
ASV_1465	0	0	0	0	0	9	0	0	0	0	15	0	0	0	0	d__Bacteria; p__Proteobacteria; c__Gammaproteobacteria; o__Burkholderiales; f__Burkholderiaceae_A; g__unclassified_Burkholderiaceae_A; s__unclassified_Burkholderiaceae_A
ASV_1466	0	0	11	0	0	5	0	0	0	0	5	0	0	0	0	d__Bacteria; p__Firmicutes_A; c__Clostridia; o__Oscillospirales; f__Oscillospiraceae; g__Faecousia; s__Faecousia sp000434635
ASV_1467	0	0	0	0	0	0	0	0	0	9	0	9	0	0	4	d__Bacteria; p__Firmicutes_A; c__Clostridia; o__UBA1381; f__UBA1381; g__CAG-41; s__CAG-41 sp001941225
ASV_1468	0	0	0	0	0	0	0	0	0	0	0	0	23	0	0	d__Bacteria; p__Firmicutes_A; c__Clostridia; o__TANB77; f__CAG-508; g__CAG-269; s__CAG-269 sp000431335
ASV_1469	0	0	0	0	0	0	0	0	0	0	0	0	23	0	0	d__Bacteria; p__Firmicutes_A; c__Clostridia; o__Lachnospirales; f__Lachnospiraceae; g__unclassified_Lachnospiraceae; s__unclassified_Lachnospiraceae
ASV_1470	0	4	0	0	0	0	0	0	0	0	0	0	0	8	0	d__Bacteria; p__Firmicutes_A; c__Clostridia; o__Christensenellales; f__Borkfalkiaceae; g__Borkfalkia; s__unidentified_Borkfalkia
ASV_1471	0	0	0	0	0	0	0	0	0	0	0	0	0	5	0	d__Bacteria; p__Firmicutes_A; c__Clostridia; o__Oscillospirales; f__Oscillospiraceae; g__CAG-83; s__CAG-83 sp000431575
ASV_1472	0	0	0	0	0	0	11	5	0	0	0	0	0	0	5	d__Bacteria; p__Firmicutes_A; c__Clostridia; o__TANB77; f__CAG-508; g__CAG-273; s__unidentified_CAG-273
ASV_1473	0	0	0	0	0	0	0	0	5	3	0	0	0	0	8	d__Bacteria; p__Firmicutes_A; c__Clostridia; o__Oscillospirales; f__Ruminococcaceae; g__Anaerofilum; s__unidentified_Anaerofilum
ASV_1474	0	9	0	0	14	0	0	0	0	0	0	0	0	0	4	d__Bacteria; p__Firmicutes_A; c__Clostridia; o__Oscillospirales; f__Oscillospiraceae; g__Enterenecus; s__Enterenecus sp004560375
ASV_1475	0	0	0	0	0	0	0	0	0	0	0	0	0	0	0	d__Bacteria; p__Firmicutes_A; c__Clostridia; o__Lachnospirales; f__Lachnospiraceae; g__COE1; s__unclassified_COE1
ASV_1476	0	0	0	0	0	12	0	0	0	8	0	0	0	0	0	d__Bacteria; p__Cyanobacteria; c__Vampirovibrionia; o__Gastranaerophilales; f__Gastranaerophilaceae; g__CAG-196; s__CAG-196 sp002102975
ASV_1477	0	0	0	0	0	0	0	0	0	0	0	0	0	0	0	d__Bacteria; p__Firmicutes_B; c__Peptococcia; o__Peptococcales; f__Peptococcaceae; g__Peptococcus; s__Peptococcus niger
ASV_1478	0	0	0	0	0	0	0	27	0	0	0	0	0	0	0	d__Bacteria; p__Firmicutes_A; c__Clostridia; o__Oscillospirales; f__Oscillospiraceae; g__Limivicinus; s__Limivicinus sp002320035
ASV_1479	0	0	0	0	0	0	0	25	0	0	0	0	0	0	0	d__Bacteria; p__Firmicutes_A; c__Clostridia; o__TANB77; f__CAG-508; g__CAG-269; s__CAG-269 sp000431335
ASV_1480	0	0	0	0	0	0	0	0	0	0	13	0	0	0	0	d__Bacteria; p__Firmicutes_A; c__Clostridia; o__Tissierellales; f__Tissierellaceae; g__CABMKH01; s__unidentified_CABMKH01
ASV_1481	0	0	0	0	0	0	0	0	0	0	9	0	18	0	0	d__Bacteria; p__Firmicutes_A; c__Clostridia; o__Oscillospirales; f__Oscillospiraceae; g__unclassified_Oscillospiraceae; s__unclassified_Oscillospiraceae
ASV_1482	0	0	0	0	0	0	0	0	0	0	0	29	0	0	0	d__Bacteria; p__Patescibacteria; c__Saccharimonadia; o__Saccharimonadales; f__Nanosyncoccaceae; g__Nanosyncoccus; s__Nanosyncoccus sp003979185
ASV_1483	6	0	0	3	0	0	0	0	0	0	0	11	5	0	0	d__Bacteria; p__Actinobacteriota; c__Coriobacteriia; o__Coriobacteriales; f__Atopobiaceae; g__UBA1367; s__unidentified_UBA1367
ASV_1484	0	6	0	4	3	2	0	0	0	0	0	4	0	0	5	d__Bacteria; p__Firmicutes_D; c__Bacilli; o__Lactobacillales; f__Lactobacillaceae; g__Ligilactobacillus; s__unclassified_Ligilactobacillus
ASV_1485	0	0	0	0	0	0	0	0	0	0	0	0	26	0	0	d__Bacteria; p__Firmicutes_A; c__Clostridia; o__Peptostreptococcales; f__Peptostreptococcaceae; g__Romboutsia_D; s__unclassified_Romboutsia_D
ASV_1486	0	0	0	0	0	0	0	0	0	0	0	0	18	0	0	d__Bacteria; p__Firmicutes_A; c__Clostridia; o__Oscillospirales; f__Ruminococcaceae; g__Ruminiclostridium_E; s__Ruminiclostridium_E siraeum
ASV_1487	0	0	0	0	0	0	0	0	0	0	0	0	18	0	0	d__Bacteria; p__Firmicutes_A; c__Clostridia; o__Oscillospirales; f__Oscillospiraceae; g__Intestinimonas; s__Intestinimonas butyriciproducens
ASV_1488	0	10	0	0	0	0	0	0	0	0	0	0	11	0	0	d__Bacteria; p__Firmicutes_A; c__Clostridia; o__Lachnospirales; f__Lachnospiraceae; g__Kineothrix; s__Kineothrix sp000403275
ASV_1489	0	0	0	0	0	6	0	0	0	0	0	0	11	0	0	d__Bacteria; p__Firmicutes_D; c__Bacilli; o__RF39; f__UBA660; g__UBA6448; s__UBA6448 sp012799635
ASV_1490	0	0	0	0	0	0	0	17	0	0	0	0	0	0	7	d__Bacteria; p__Firmicutes_A; c__Clostridia; o__TANB77; f__CAG-508; g__CAG-793; s__CAG-793 sp000433915
ASV_1491	0	0	0	0	0	0	0	0	0	0	0	0	0	0	0	d__Bacteria; p__Firmicutes_D; c__Bacilli; o__RF39; f__UBA660; g__Onthocola_B; s__unidentified_Onthocola_B
ASV_1492	7	0	0	0	15	0	0	0	0	0	0	0	0	0	0	d__Bacteria; p__Firmicutes_A; c__Clostridia; o__TANB77; f__CAG-508; g__CAG-269; s__unidentified_CAG-269
ASV_1493	0	22	0	0	0	0	0	0	0	0	0	0	0	0	0	d__Bacteria; p__Firmicutes_A; c__Clostridia; o__TANB77; f__CAG-508; g__CAG-273; s__unclassified_CAG-273
ASV_1494	0	29	0	0	0	0	0	0	0	0	0	0	0	0	0	d__Bacteria; p__Firmicutes_A; c__Clostridia; o__Lachnospirales; f__Lachnospiraceae; g__unclassified_Lachnospiraceae; s__unclassified_Lachnospiraceae
ASV_1495	0	20	0	0	0	0	0	0	0	0	0	0	0	0	0	d__Bacteria; p__Firmicutes_A; c__Clostridia; o__Oscillospirales; f__Acutalibacteraceae; g__Acutalibacter; s__unclassified_Acutalibacter
ASV_1496	0	0	0	0	0	0	0	0	0	0	0	0	0	0	0	d__Bacteria; p__Firmicutes_A; c__Clostridia; o__Lachnospirales; f__Lachnospiraceae; g__Eubacterium_J; s__Eubacterium_J plexicaudatum
ASV_1497	0	0	0	0	0	0	0	0	0	0	0	0	0	0	0	d__Bacteria; p__Firmicutes_A; c__Clostridia; o__Oscillospirales; f__Oscillospiraceae; g__Dysosmobacter; s__Dysosmobacter sp000403435
ASV_1498	0	0	0	0	0	7	0	0	2	0	0	0	0	0	0	d__Bacteria; p__Firmicutes_A; c__Clostridia; o__UBA1381; f__UBA1381; g__CAG-41; s__CAG-41 sp001941225
ASV_1499	0	0	0	0	0	24	0	0	0	0	0	0	0	0	0	d__Bacteria; p__Firmicutes_A; c__Clostridia; o__Oscillospirales; f__Ruminococcaceae; g__Ruminococcus_C; s__unidentified_Ruminococcus_C
ASV_1500	0	0	0	0	0	25	0	0	0	0	0	0	0	0	0	d__Bacteria; p__Firmicutes_A; c__Clostridia; o__TANB77; f__CAG-508; g__CAG-273; s__unclassified_CAG-273
ASV_1501	0	0	0	0	0	0	26	0	0	0	0	0	0	0	0	d__Bacteria; p__Firmicutes_A; c__Clostridia; o__TANB77; f__CAG-508; g__CAG-269; s__CAG-269 sp000431335
ASV_1502	0	0	0	0	0	0	2	5	7	11	0	0	0	0	0	d__Bacteria; p__Firmicutes_B; c__Dehalobacteriia; o__Dehalobacteriales; f__Dehalobacteriaceae; g__Formimonas; s__Formimonas warabiya
ASV_1503	0	0	0	0	0	0	0	6	4	16	0	0	0	0	0	d__Bacteria; p__Actinobacteriota; c__Coriobacteriia; o__Coriobacteriales; f__Eggerthellaceae; g__ZJ304; s__ZJ304 sp011039075
ASV_1504	0	0	0	0	0	0	0	0	24	0	0	0	0	0	0	d__Bacteria; p__Firmicutes_D; c__Bacilli; o__RF39; f__UBA660; g__CAG-628; s__CAG-628 sp003524085
ASV_1505	0	0	0	0	0	0	0	0	0	0	22	0	0	0	0	d__Bacteria; p__Proteobacteria; c__Alphaproteobacteria; o__Rhizobiales_A; f__Rhizobiaceae_A; g__Falsochrobactrum; s__Falsochrobactrum ovis
ASV_1506	0	0	0	0	0	0	0	0	0	0	26	0	0	0	0	d__Bacteria; p__Firmicutes_A; c__Clostridia; o__TANB77; f__CAG-508; g__CAG-269; s__CAG-269 sp000431335
ASV_1507	0	0	0	0	0	3	4	0	0	0	11	0	0	0	0	d__Bacteria; p__Firmicutes_A; c__Clostridia; o__Oscillospirales; f__Acutalibacteraceae; g__DTU089; s__DTU089 sp002069015
ASV_1508	0	0	5	0	0	0	0	0	0	0	11	0	0	0	0	d__Bacteria; p__Firmicutes_A; c__Clostridia; o__Oscillospirales; f__Oscillospiraceae; g__Enterenecus; s__Enterenecus sp004560375
ASV_1509	0	0	0	0	0	0	0	0	0	0	3	22	0	0	0	d__Bacteria; p__Firmicutes_A; c__Clostridia; o__TANB77; f__CAG-508; g__CAG-273; s__unidentified_CAG-273
ASV_1510	0	0	0	0	0	7	0	10	0	0	4	0	0	0	0	d__Bacteria; p__Firmicutes_A; c__Clostridia; o__Oscillospirales; f__Oscillospiraceae; g__Intestinimonas; s__Intestinimonas butyriciproducens
ASV_1511	0	0	0	0	0	0	0	0	0	0	0	24	0	0	0	d__Bacteria; p__Firmicutes_A; c__Clostridia; o__Lachnospirales; f__Lachnospiraceae; g__unclassified_Lachnospiraceae; s__unclassified_Lachnospiraceae
ASV_1512	0	0	0	0	0	0	3	0	0	0	0	7	9	0	0	d__Bacteria; p__Firmicutes_A; c__Clostridia; o__Oscillospirales; f__Ruminococcaceae; g__Anaerofilum; s__unidentified_Anaerofilum
ASV_1513	0	0	0	0	0	0	0	0	8	4	0	0	10	0	0	d__Bacteria; p__Firmicutes_A; c__Clostridia; o__Lachnospirales; f__Lachnospiraceae; g__Kineothrix; s__Kineothrix sp000403275
ASV_1514	0	0	0	0	0	0	4	0	15	0	0	0	6	0	0	d__Bacteria; p__Firmicutes_D; c__Bacilli; o__RF39; f__UBA660; g__UBA6448; s__UBA6448 sp012799635
ASV_1515	0	0	0	0	0	0	0	0	0	12	0	0	0	15	0	d__Bacteria; p__Firmicutes_A; c__Clostridia; o__Lachnospirales; f__Lachnospiraceae; g__Butyribacter; s__Butyribacter intestini
ASV_1516	0	0	0	0	0	0	0	0	0	0	0	0	0	6	0	d__Bacteria; p__Firmicutes_A; c__Clostridia; o__Oscillospirales; f__Oscillospiraceae; g__unclassified_Oscillospiraceae; s__unclassified_Oscillospiraceae
ASV_1517	0	0	0	0	0	0	0	0	0	0	0	0	0	0	12	d__Bacteria; p__Firmicutes_A; c__Clostridia; o__Lachnospirales; f__Lachnospiraceae; g__Eubacterium_J; s__unclassified_Eubacterium_J
ASV_1518	23	0	0	0	0	0	0	0	0	0	0	0	0	0	0	d__Bacteria; p__Firmicutes_D; c__Bacilli; o__Lactobacillales; f__Lactobacillaceae; g__Ligilactobacillus; s__unclassified_Ligilactobacillus
ASV_1519	9	3	0	0	10	0	0	0	0	0	0	0	0	0	0	d__Bacteria; p__Firmicutes_D; c__Bacilli; o__RF39; f__UBA660; g__unclassified_UBA660; s__unclassified_UBA660
ASV_1520	0	0	0	8	0	0	0	10	0	0	0	0	0	0	0	d__Bacteria; p__Firmicutes_A; c__Clostridia; o__Oscillospirales; f__Oscillospiraceae; g__Marseille-P3106; s__Marseille-P3106 sp900169975
ASV_1521	0	0	0	0	25	0	0	0	0	0	0	0	0	0	0	d__Bacteria; p__Bacteroidota; c__Bacteroidia; o__Bacteroidales; f__Muribaculaceae; g__CAG-873; s__CAG-873 sp011959565
ASV_1522	0	0	0	0	20	0	0	0	0	0	0	0	0	0	0	d__Bacteria; p__Firmicutes_A; c__Clostridia; o__Lachnospirales; f__Lachnospiraceae; g__Eubacterium_F; s__Eubacterium_F sp003491505
ASV_1523	0	0	0	0	0	0	0	0	0	0	0	0	0	0	0	d__Bacteria; p__Firmicutes_A; c__Clostridia; o__TANB77; f__CAG-508; g__UMGS1994; s__UMGS1994 sp900553945
ASV_1524	0	0	0	0	0	0	0	0	0	0	0	0	0	0	0	d__Bacteria; p__Firmicutes_A; c__Clostridia; o__Lachnospirales; f__Lachnospiraceae; g__UBA3282; s__UBA3282 sp003611805
ASV_1525	0	0	0	0	0	0	0	0	0	0	0	0	0	0	0	d__Bacteria; p__Campylobacterota; c__Campylobacteria; o__Campylobacterales; f__Helicobacteraceae; g__Helicobacter_A; s__Helicobacter_A_479689 mastomyrinus
ASV_1526	0	0	0	0	0	0	8	0	18	0	0	0	0	0	0	d__Bacteria; p__Firmicutes_A; c__Clostridia; o__Oscillospirales; f__Oscillospiraceae; g__unclassified_Oscillospiraceae; s__unclassified_Oscillospiraceae
ASV_1527	0	0	0	0	0	0	0	0	0	0	6	0	0	0	8	d__Bacteria; p__Firmicutes_A; c__Clostridia; o__Lachnospirales; f__Lachnospiraceae; g__14-2; s__unidentified_14-2
ASV_1528	0	0	0	0	20	0	0	0	0	0	3	0	0	0	0	d__Bacteria; p__Firmicutes_A; c__Clostridia; o__Oscillospirales; f__Acutalibacteraceae; g__UBA737; s__UBA737 sp900547445
ASV_1529	0	0	0	0	0	0	0	0	0	0	0	17	0	0	0	d__Bacteria; p__Firmicutes_A; c__Clostridia; o__Lachnospirales; f__Lachnospiraceae; g__COE1; s__unidentified_COE1
ASV_1530	0	0	0	0	0	0	0	0	0	0	0	6	0	19	0	d__Bacteria; p__Firmicutes_A; c__Clostridia; o__Lachnospirales; f__Lachnospiraceae; g__Kineothrix; s__Kineothrix sp000403275
ASV_1531	0	0	0	0	3	0	3	0	0	0	0	5	0	0	4	d__Bacteria; p__Firmicutes_A; c__Clostridia; o__Oscillospirales; f__UBA929; g__WRAI01; s__unidentified_WRAI01
ASV_1532	0	0	0	0	0	0	0	0	0	0	0	0	24	0	0	d__Bacteria; p__Firmicutes_A; c__Clostridia; o__Lachnospirales; f__Lachnospiraceae; g__Kineothrix; s__Kineothrix sp000403275
ASV_1533	0	0	0	0	0	0	0	0	0	0	0	0	24	0	0	d__Bacteria; p__Firmicutes_A; c__Clostridia; o__Lachnospirales; f__Lachnospiraceae; g__1XD42-69; s__1XD42-69 sp003612565
ASV_1534	0	0	0	0	0	0	0	0	0	0	0	0	0	11	9	d__Bacteria; p__Firmicutes_A; c__Clostridia; o__Lachnospirales; f__Lachnospiraceae; g__Ventrimonas; s__Ventrimonas sp003611875
ASV_1535	0	0	0	0	0	0	0	0	0	0	0	0	0	11	0	d__Bacteria; p__Firmicutes_A; c__Clostridia; o__Oscillospirales; f__Oscillospiraceae; g__Enterenecus; s__Enterenecus sp004560375
ASV_1536	0	0	0	0	0	0	0	0	0	0	0	0	0	7	0	d__Bacteria; p__Firmicutes_A; c__Clostridia; o__Oscillospirales; f__Acutalibacteraceae; g__Acutalibacter; s__Acutalibacter sp009936055
ASV_1537	0	0	0	3	3	0	3	0	0	0	0	0	0	8	0	d__Bacteria; p__Actinobacteriota; c__Coriobacteriia; o__Coriobacteriales; f__Eggerthellaceae; g__unclassified_Eggerthellaceae; s__unclassified_Eggerthellaceae
ASV_1538	0	0	0	7	0	0	0	2	0	1	0	0	0	6	2	d__Bacteria; p__Firmicutes_A; c__Clostridia; o__Oscillospirales; f__Oscillospiraceae; g__unclassified_Oscillospiraceae; s__unclassified_Oscillospiraceae
ASV_1539	0	0	0	0	0	0	0	8	0	0	0	0	0	5	0	d__Bacteria; p__Firmicutes_A; c__Clostridia; o__Oscillospirales; f__Oscillospiraceae; g__Evtepia; s__unidentified_Evtepia
ASV_1540	0	0	0	0	0	0	0	0	0	0	0	0	0	0	23	d__Bacteria; p__Firmicutes_A; c__Clostridia; o__Lachnospirales; f__Lachnospiraceae; g__unclassified_Lachnospiraceae; s__unclassified_Lachnospiraceae
ASV_1541	0	0	0	0	0	0	0	0	0	0	0	0	0	0	0	d__Bacteria; p__Firmicutes_A; c__Clostridia; o__Lachnospirales; f__Lachnospiraceae; g__unclassified_Lachnospiraceae; s__unclassified_Lachnospiraceae
ASV_1542	0	0	0	0	0	0	0	0	0	0	0	0	0	0	0	d__Bacteria; p__Firmicutes_A; c__Clostridia; o__Lachnospirales; f__Lachnospiraceae; g__COE1; s__COE1 sp000403335
ASV_1543	0	23	0	0	0	0	0	0	0	0	0	0	0	0	0	d__Bacteria; p__Firmicutes_A; c__Clostridia; o__Oscillospirales; f__Ruminococcaceae; g__UBA1394; s__UBA1394 sp900066845
ASV_1544	0	1	0	0	0	0	0	0	0	0	0	0	0	0	0	d__Bacteria; p__Firmicutes_A; c__Clostridia; o__Christensenellales; f__UBA1242; g__UMGS2069; s__unidentified_UMGS2069
ASV_1545	0	0	2	4	0	11	0	3	0	0	0	0	0	0	0	d__Bacteria; p__Firmicutes_A; c__Clostridia; o__Oscillospirales; f__CAG-272; g__Avispirillum; s__unidentified_Avispirillum
ASV_1546	0	0	0	25	0	0	0	0	0	0	0	0	0	0	0	d__Bacteria; p__Firmicutes_D; c__Bacilli; o__Erysipelotrichales; f__Coprobacillaceae; g__Fimiplasma; s__Fimiplasma intestinipullorum
ASV_1547	0	0	0	0	18	0	0	0	0	4	0	0	0	0	0	d__Bacteria; p__Firmicutes_A; c__Clostridia; o__Oscillospirales; f__CAG-272; g__RUG13077; s__unidentified_RUG13077
ASV_1548	0	0	0	0	0	7	0	0	0	13	0	0	0	0	0	d__Bacteria; p__Firmicutes_B; c__Dehalobacteriia; o__Dehalobacteriales; f__Dehalobacteriaceae; g__Dehalobacterium; s__Dehalobacterium formicoaceticum
ASV_1549	0	0	0	0	0	0	0	0	0	20	0	0	0	0	0	d__Bacteria; p__Firmicutes_A; c__Clostridia; o__Oscillospirales; f__CAG-272; g__RUG13077; s__unidentified_RUG13077
ASV_1550	0	0	0	0	0	25	0	0	0	0	0	0	0	0	0	d__Bacteria; p__Firmicutes_A; c__Clostridia; o__TANB77; f__CAG-508; g__CAG-269; s__CAG-269 sp000431335
ASV_1551	0	0	0	0	0	26	0	0	0	0	0	0	0	0	0	d__Bacteria; p__Bacteroidota; c__Bacteroidia; o__Bacteroidales; f__Muribaculaceae; g__Paramuribaculum; s__Paramuribaculum sp000431155
ASV_1552	0	0	0	0	0	0	19	0	0	0	0	0	0	0	0	d__Bacteria; p__Firmicutes_D; c__Bacilli; o__Lactobacillales; f__Lactobacillaceae; g__Lactobacillus; s__unclassified_Lactobacillus
ASV_1553	0	0	0	0	0	0	0	0	28	0	0	0	0	0	0	d__Bacteria; p__Firmicutes_D; c__Bacilli; o__Lactobacillales; f__Lactobacillaceae; g__Lactobacillus; s__unclassified_Lactobacillus
ASV_1554	0	0	0	0	0	0	0	1	0	0	9	0	0	0	1	d__Bacteria; p__Firmicutes_A; c__Clostridia; o__Oscillospirales; f__Oscillospiraceae; g__Enterenecus; s__unidentified_Enterenecus
ASV_1555	0	0	0	0	0	0	0	0	9	0	10	0	0	0	0	d__Bacteria; p__Firmicutes_A; c__Clostridia; o__Oscillospirales; f__Oscillospiraceae; g__Enterenecus; s__Enterenecus sp004560375
ASV_1556	0	0	0	0	0	0	0	0	0	0	8	5	0	8	0	d__Bacteria; p__Firmicutes_A; c__Clostridia; o__Lachnospirales; f__Lachnospiraceae; g__COE1; s__COE1 sp000403335
ASV_1557	0	0	0	0	0	17	0	0	0	0	4	0	0	0	0	d__Bacteria; p__Firmicutes_A; c__Clostridia; o__Oscillospirales; f__CAG-272; g__Avispirillum; s__unidentified_Avispirillum
ASV_1558	0	0	0	0	3	11	0	4	0	0	4	0	0	0	0	d__Bacteria; p__Firmicutes_D; c__Bacilli; o__RF39; f__UBA660; g__CAG-302; s__CAG-302 sp000431795
ASV_1559	0	4	0	0	6	0	0	0	0	0	3	0	1	0	0	d__Bacteria; p__Firmicutes_A; c__Clostridia; o__Lachnospirales; f__Lachnospiraceae; g__Kineothrix; s__Kineothrix sp000403275
ASV_1560	0	0	0	0	0	0	0	0	0	0	0	23	0	0	0	d__Bacteria; p__Bacteroidota; c__Bacteroidia; o__Bacteroidales; f__Muribaculaceae; g__Paramuribaculum; s__Paramuribaculum sp000431155
ASV_1561	0	0	0	0	0	0	0	0	0	0	0	8	7	0	0	d__Bacteria; p__Firmicutes_A; c__Clostridia; o__Oscillospirales; f__CAG-272; g__Avispirillum; s__unidentified_Avispirillum
ASV_1562	0	0	0	5	0	0	0	0	0	0	0	5	0	6	5	d__Bacteria; p__Firmicutes_A; c__Clostridia; o__Christensenellales; f__CAG-74; g__SFMI01; s__unidentified_SFMI01
ASV_1563	0	0	0	0	0	0	0	0	0	0	0	0	21	0	0	d__Bacteria; p__Firmicutes_A; c__Clostridia; o__Lachnospirales; f__Lachnospiraceae; g__Acetatifactor; s__Acetatifactor sp011959105
ASV_1564	0	0	0	0	0	0	0	0	0	0	0	0	25	0	0	d__Bacteria; p__Firmicutes_A; c__Clostridia; o__Lachnospirales; f__Lachnospiraceae; g__unclassified_Lachnospiraceae; s__unclassified_Lachnospiraceae
ASV_1565	0	0	0	0	0	0	0	0	4	4	0	0	0	13	0	d__Bacteria; p__Firmicutes_A; c__Clostridia; o__Oscillospirales; f__Acutalibacteraceae; g__Ruminococcus_E; s__unidentified_Ruminococcus_E
ASV_1566	0	0	0	10	0	0	0	0	0	0	0	0	0	14	0	d__Bacteria; p__Firmicutes_A; c__Clostridia; o__Christensenellales; f__CAG-74; g__Onthenecus; s__unidentified_Onthenecus
ASV_1567	0	0	0	1	0	0	5	5	0	0	0	0	0	10	0	d__Bacteria; p__Actinobacteriota; c__Coriobacteriia; o__Coriobacteriales; f__QAMH01; g__QAMH01; s__QAMH01 sp003149935
ASV_1568	0	0	0	0	0	0	0	0	0	3	0	0	0	9	0	d__Bacteria; p__Bacteroidota; c__Bacteroidia; o__Bacteroidales; f__Bacteroidaceae; g__Prevotella; s__Prevotella sp002251365
ASV_1569	0	0	0	0	0	0	0	0	0	0	0	0	0	0	0	d__Bacteria; p__Firmicutes_A; c__Clostridia; o__Oscillospirales; f__Ruminococcaceae; g__Ruminiclostridium_E; s__Ruminiclostridium_E siraeum
ASV_1570	0	0	0	0	0	0	0	0	0	0	0	0	0	0	10	d__Bacteria; p__Firmicutes_A; c__Clostridia; o__Lachnospirales; f__Lachnospiraceae; g__Kineothrix; s__Kineothrix sp000403275
ASV_1571	0	0	0	0	0	0	0	0	0	12	0	0	0	0	0	d__Bacteria; p__Firmicutes_A; c__Clostridia; o__TANB77; f__CAG-508; g__CAG-273; s__unidentified_CAG-273
ASV_1572	0	0	0	0	0	0	0	0	0	0	0	0	0	0	0	d__Bacteria; p__Firmicutes_A; c__Clostridia; o__Lachnospirales; f__Lachnospiraceae; g__Porcincola; s__unidentified_Porcincola
ASV_1573	0	0	0	0	0	0	0	10	0	4	0	0	0	0	0	d__Bacteria; p__Firmicutes_D; c__Bacilli; o__RF39; f__UBA660; g__RUG12438; s__RUG12438 sp902801685
ASV_1574	0	0	0	0	3	0	0	5	0	6	0	0	0	0	0	d__Bacteria; p__Firmicutes_A; c__Clostridia; o__Oscillospirales; f__Oscillospiraceae; g__unclassified_Oscillospiraceae; s__unclassified_Oscillospiraceae
ASV_1575	0	0	0	0	0	0	8	0	0	4	0	0	0	0	0	d__Bacteria; p__Bacteroidota; c__Bacteroidia; o__Bacteroidales; f__Muribaculaceae; g__Paramuribaculum; s__Paramuribaculum sp000431155
ASV_1576	0	0	0	7	0	0	0	0	0	0	0	0	0	0	10	d__Bacteria; p__Firmicutes_A; c__Clostridia; o__Lachnospirales; f__Lachnospiraceae; g__Ruminococcus_B; s__unidentified_Ruminococcus_B
ASV_1577	0	0	0	0	0	0	0	0	0	0	0	0	0	0	24	d__Bacteria; p__Firmicutes_A; c__Clostridia; o__Lachnospirales; f__Lachnospiraceae; g__Bariatricus; s__unclassified_Bariatricus
ASV_1578	0	0	0	0	0	0	0	0	0	10	0	0	0	0	15	d__Bacteria; p__Firmicutes_A; c__Clostridia; o__Lachnospirales; f__Lachnospiraceae; g__UBA3282; s__UBA3282 sp003611805
ASV_1579	4	0	1	6	0	0	4	0	0	0	0	0	0	0	8	d__Bacteria; p__Bacteroidota; c__Bacteroidia; o__Bacteroidales; f__Muribaculaceae; g__CAG-873; s__CAG-873 sp011959565
ASV_1580	0	0	0	0	0	0	0	0	0	0	0	0	0	0	0	d__Bacteria; p__Firmicutes_A; c__Clostridia; o__TANB77; f__CAG-508; g__CAG-273; s__unidentified_CAG-273
ASV_1581	0	14	0	8	0	0	0	0	0	0	0	0	0	0	0	d__Bacteria; p__Firmicutes_D; c__Bacilli; o__Lactobacillales; f__Lactobacillaceae; g__Ligilactobacillus; s__unclassified_Ligilactobacillus
ASV_1582	0	8	0	10	0	0	0	0	0	8	0	0	0	0	0	d__Bacteria; p__Firmicutes_A; c__Clostridia; o__Lachnospirales; f__Lachnospiraceae; g__14-2; s__unidentified_14-2
ASV_1583	0	0	20	0	0	0	0	0	0	0	0	0	0	0	0	d__Bacteria; p__Firmicutes_D; c__Bacilli; o__Lactobacillales; f__Enterococcaceae; g__Enterococcus_H; s__Enterococcus_H_360604 faecalis
ASV_1584	0	0	0	27	0	0	0	0	0	0	0	0	0	0	0	d__Bacteria; p__Firmicutes_D; c__Bacilli; o__Lactobacillales; f__Lactobacillaceae; g__Ligilactobacillus; s__unclassified_Ligilactobacillus
ASV_1585	0	0	0	23	0	0	0	0	0	0	0	0	0	0	0	d__Bacteria; p__Firmicutes_A; c__Clostridia; o__Oscillospirales; f__Acutalibacteraceae; g__Eubacterium_R; s__Eubacterium_R sp002371215
ASV_1586	0	0	0	0	15	0	0	0	0	0	0	0	0	0	0	d__Bacteria; p__Firmicutes_D; c__Bacilli; o__RF39; f__UBA660; g__CAG-628; s__CAG-628 sp003524085
ASV_1587	0	0	0	0	0	0	0	0	0	0	0	0	0	0	0	d__Bacteria; p__Firmicutes_A; c__Clostridia; o__Christensenellales; f__CAG-314; g__CAG-314; s__unidentified_CAG-314
ASV_1588	0	0	0	0	0	0	0	0	0	0	0	0	0	0	0	d__Bacteria; p__Firmicutes_A; c__Clostridia; o__Lachnospirales; f__Lachnospiraceae; g__Eubacterium_F; s__Eubacterium_F sp000687695
ASV_1589	0	0	0	0	0	0	0	0	0	0	0	0	0	0	0	d__Bacteria; p__Firmicutes_A; c__Clostridia; o__Lachnospirales; f__Lachnospiraceae; g__Eubacterium_F; s__unclassified_Eubacterium_F
ASV_1590	0	0	0	0	0	0	0	0	0	0	23	0	0	0	0	d__Bacteria; p__Proteobacteria; c__Gammaproteobacteria; o__Burkholderiales; f__Burkholderiaceae_A; g__Paenalcaligenes; s__Paenalcaligenes hominis
ASV_1591	0	0	0	0	0	0	0	0	0	0	14	0	0	0	0	d__Bacteria; p__Actinobacteriota; c__Actinomycetia; o__Actinomycetales; f__Micrococcaceae; g__Pseudoglutamicibacter; s__unclassified_Pseudoglutamicibacter
ASV_1592	0	0	0	0	11	0	3	0	0	0	7	0	0	0	3	d__Bacteria; p__Actinobacteriota; c__Actinomycetia; o__Actinomycetales; f__Actinomycetaceae; g__Actinomyces; s__unclassified_Actinomyces
ASV_1593	0	0	0	0	0	0	0	0	0	0	0	7	8	0	0	d__Bacteria; p__Firmicutes_A; c__Clostridia; o__Oscillospirales; f__Oscillospiraceae; g__Enterenecus; s__Enterenecus sp004560375
ASV_1594	0	0	0	0	0	0	0	0	0	0	0	0	23	0	0	d__Bacteria; p__Bacteroidota; c__Bacteroidia; o__Bacteroidales; f__Marinifilaceae; g__Odoribacter; s__Odoribacter splanchnicus
ASV_1595	0	0	0	0	0	0	0	0	0	0	0	0	21	0	0	d__Bacteria; p__Firmicutes_A; c__Clostridia; o__Lachnospirales; f__Lachnospiraceae; g__COE1; s__unidentified_COE1
ASV_1596	0	0	0	0	0	0	0	0	0	0	0	0	22	0	0	d__Bacteria; p__Firmicutes_A; c__Clostridia; o__Lachnospirales; f__Lachnospiraceae; g__unclassified_Lachnospiraceae; s__unclassified_Lachnospiraceae
ASV_1597	0	0	8	0	0	0	0	0	0	0	0	0	18	0	0	d__Bacteria; p__Firmicutes_A; c__Clostridia; o__Oscillospirales; f__Oscillospiraceae; g__Dysosmobacter; s__unclassified_Dysosmobacter
ASV_1598	0	0	0	6	0	0	0	0	0	0	0	0	8	0	0	d__Bacteria; p__Firmicutes_D; c__Bacilli; o__RF39; f__UBA660; g__Onthocola_B; s__unidentified_Onthocola_B
ASV_1599	0	0	0	0	0	0	0	17	0	0	0	0	4	0	0	d__Bacteria; p__Firmicutes_A; c__Clostridia; o__Oscillospirales; f__Oscillospiraceae; g__unclassified_Oscillospiraceae; s__unclassified_Oscillospiraceae
ASV_1600	0	0	0	0	0	0	0	5	0	0	0	0	0	7	0	d__Bacteria; p__Actinobacteriota; c__Coriobacteriia; o__Coriobacteriales; f__Eggerthellaceae; g__Adlercreutzia; s__Adlercreutzia caecicola
ASV_1601	0	0	0	0	0	0	0	0	0	0	0	0	0	0	0	d__Bacteria; p__Firmicutes_A; c__Clostridia; o__TANB77; f__CAG-508; g__CAG-269; s__CAG-269 sp000431335
ASV_1602	0	0	0	0	0	0	0	0	0	0	0	0	0	0	18	d__Bacteria; p__Firmicutes_A; c__Clostridia; o__Lachnospirales; f__Lachnospiraceae; g__Sporofaciens; s__unclassified_Sporofaciens
ASV_1603	0	6	0	0	0	0	0	0	0	0	0	0	0	0	0	d__Bacteria; p__Firmicutes_A; c__Clostridia; o__UBA1381; f__UBA1381; g__CAG-41; s__CAG-41 sp001941225
ASV_1604	0	0	0	0	0	0	0	0	0	0	0	0	0	0	22	d__Bacteria; p__Firmicutes_A; c__Clostridia; o__Lachnospirales; f__Lachnospiraceae; g__unclassified_Lachnospiraceae; s__unclassified_Lachnospiraceae
ASV_1605	0	0	0	0	0	0	0	0	0	0	0	0	0	0	14	d__Bacteria; p__Firmicutes_A; c__Clostridia; o__Oscillospirales; f__Oscillospiraceae; g__Evtepia; s__unidentified_Evtepia
ASV_1606	0	0	0	0	0	8	0	0	0	4	0	0	0	0	6	d__Bacteria; p__Proteobacteria; c__Alphaproteobacteria; o__RF32; f__CAG-239; g__unclassified_CAG-239; s__unclassified_CAG-239
ASV_1607	0	0	0	0	0	0	0	0	0	0	0	0	0	0	0	d__Bacteria; p__Firmicutes_A; c__Clostridia; o__Oscillospirales; f__Oscillospiraceae; g__Dysosmobacter; s__Dysosmobacter sp000403435
ASV_1608	0	0	0	0	0	0	0	0	0	0	0	0	0	0	0	d__Bacteria; p__Firmicutes_A; c__Clostridia; o__Lachnospirales; f__Lachnospiraceae; g__COE1; s__COE1 sp000403335
ASV_1609	0	0	0	0	0	0	0	0	0	0	0	0	0	0	0	d__Bacteria; p__Firmicutes_D; c__Bacilli; o__RF39; f__UBA660; g__unclassified_UBA660; s__unclassified_UBA660
ASV_1610	0	0	0	0	0	0	0	5	5	4	0	0	0	0	0	d__Bacteria; p__Firmicutes_A; c__Clostridia; o__Peptostreptococcales; f__Anaerovoracaceae; g__unclassified_Anaerovoracaceae; s__unclassified_Anaerovoracaceae
ASV_1611	0	0	0	0	0	0	0	0	0	0	0	0	0	0	0	d__Bacteria; p__Firmicutes_D; c__Bacilli; o__RF39; f__UBA660; g__CAG-605; s__unidentified_CAG-605
ASV_1612	0	0	0	0	0	12	0	0	0	0	0	0	0	0	0	d__Bacteria; p__Firmicutes_A; c__Clostridia; o__Lachnospirales; f__Lachnospiraceae; g__unclassified_Lachnospiraceae; s__unclassified_Lachnospiraceae
ASV_1613	0	9	0	11	0	0	0	0	0	0	0	0	0	0	0	d__Bacteria; p__Firmicutes_A; c__Clostridia; o__TANB77; f__CAG-508; g__CAG-793; s__CAG-793 sp000433915
ASV_1614	0	1	0	3	0	0	4	1	6	6	0	0	0	0	0	d__Bacteria; p__Bacteroidota; c__Bacteroidia; o__Bacteroidales; f__Muribaculaceae; g__unclassified_Muribaculaceae; s__unclassified_Muribaculaceae
ASV_1615	0	0	22	0	0	0	0	0	0	0	0	0	0	0	0	d__Bacteria; p__Firmicutes_A; c__Clostridia; o__TANB77; f__CAG-508; g__CAG-269; s__CAG-269 sp000431335
ASV_1616	0	0	0	0	8	0	0	0	3	12	0	0	0	0	0	d__Bacteria; p__Firmicutes_A; c__Clostridia; o__UBA1381; f__UBA1381; g__CAG-41; s__CAG-41 sp001941225
ASV_1617	0	0	0	0	0	15	0	0	0	0	0	0	0	0	0	d__Bacteria; p__Actinobacteriota; c__Actinomycetia; o__Actinomycetales; f__Micrococcaceae; g__Enteractinococcus; s__Enteractinococcus coprophilus
ASV_1618	0	0	0	0	0	0	8	14	0	0	0	0	0	0	0	d__Bacteria; p__Firmicutes_D; c__Bacilli; o__Bacillales_A; f__Planococcaceae; g__Sporosarcina; s__Sporosarcina ureilytica
ASV_1619	0	0	0	0	0	0	8	6	0	9	0	0	0	0	0	d__Bacteria; p__Firmicutes_A; c__Clostridia; o__Oscillospirales; f__Oscillospiraceae; g__Intestinimonas; s__Intestinimonas massiliensis
ASV_1620	0	0	0	0	0	6	4	0	0	0	0	0	10	0	0	d__Bacteria; p__Firmicutes_A; c__Clostridia; o__Lachnospirales; f__Lachnospiraceae; g__Merdisoma; s__Merdisoma sp011959465
ASV_1621	0	0	0	0	0	0	0	0	12	2	0	0	9	0	0	d__Bacteria; p__Firmicutes_A; c__Clostridia; o__Oscillospirales; f__Acutalibacteraceae; g__Acutalibacter; s__Acutalibacter timonensis
ASV_1622	0	0	0	0	0	0	0	0	0	0	0	0	9	11	0	d__Bacteria; p__Firmicutes_A; c__Clostridia; o__Lachnospirales; f__Lachnospiraceae; g__MD308; s__unidentified_MD308
ASV_1623	0	0	0	0	0	0	0	0	0	7	0	0	0	17	0	d__Bacteria; p__Bacteroidota; c__Bacteroidia; o__Bacteroidales; f__Muribaculaceae; g__Muribaculum; s__unidentified_Muribaculum
ASV_1624	0	0	0	0	0	0	0	0	15	0	0	0	0	5	0	d__Bacteria; p__Firmicutes_D; c__Bacilli; o__RF39; f__UBA660; g__Onthocola_B; s__Onthocola_B sp000437355
ASV_1625	0	17	0	0	0	0	0	0	0	0	0	0	0	5	0	d__Bacteria; p__Firmicutes_A; c__Clostridia; o__Lachnospirales; f__Lachnospiraceae; g__UBA3282; s__UBA3282 sp003611805
ASV_1626	0	0	0	0	0	0	0	0	0	0	0	0	0	0	0	d__Bacteria; p__Firmicutes_D; c__Bacilli; o__Lactobacillales; f__Lactobacillaceae; g__Lactobacillus; s__unclassified_Lactobacillus
ASV_1627	0	0	0	0	0	0	0	0	0	0	0	0	0	0	0	d__Bacteria; p__Firmicutes_A; c__Clostridia; o__Lachnospirales; f__Lachnospiraceae; g__unclassified_Lachnospiraceae; s__unclassified_Lachnospiraceae
ASV_1628	0	0	0	0	0	0	0	0	0	0	0	0	0	0	0	d__Bacteria; p__Firmicutes_A; c__Clostridia; o__Oscillospirales; f__Oscillospiraceae; g__Enterenecus; s__Enterenecus sp004560375
ASV_1629	0	0	0	0	0	0	0	0	0	0	0	0	0	0	0	d__Bacteria; p__Firmicutes_D; c__Bacilli; o__Lactobacillales; f__Lactobacillaceae; g__Lactobacillus; s__unclassified_Lactobacillus
ASV_1630	0	0	0	0	0	0	0	0	0	4	0	0	0	0	0	d__Bacteria; p__Firmicutes_A; c__Clostridia; o__Oscillospirales; f__Oscillospiraceae; g__Lawsonibacter; s__unclassified_Lawsonibacter
ASV_1631	0	0	0	0	0	0	0	7	9	0	0	0	0	0	0	d__Bacteria; p__Actinobacteriota; c__Coriobacteriia; o__Coriobacteriales; f__Eggerthellaceae; g__D16-34; s__D16-34 sp009911635
ASV_1632	0	0	0	0	0	0	16	0	0	0	0	0	0	0	0	d__Bacteria; p__Firmicutes_A; c__Clostridia; o__Lachnospirales; f__Lachnospiraceae; g__Choladousia; s__Choladousia sp003612585
ASV_1633	0	0	0	0	0	0	0	0	10	0	0	0	0	0	0	d__Bacteria; p__Firmicutes_A; c__Clostridia; o__Lachnospirales; f__Lachnospiraceae; g__Kineothrix; s__Kineothrix sp000403275
ASV_1634	0	0	0	0	0	0	0	0	0	0	0	0	0	0	0	d__Bacteria; p__Firmicutes_A; c__Clostridia; o__Lachnospirales; f__Anaerotignaceae; g__Anaerotignum; s__unidentified_Anaerotignum
ASV_1635	0	0	0	0	0	0	0	0	0	0	0	0	0	0	0	d__Bacteria; p__Firmicutes_A; c__Clostridia; o__Lachnospirales; f__Lachnospiraceae; g__Eubacterium_F; s__Eubacterium_F sp000687695
ASV_1636	0	0	0	0	0	0	0	0	0	0	0	0	0	0	0	d__Bacteria; p__Firmicutes_D; c__Bacilli; o__Lactobacillales; f__Lactobacillaceae; g__Lactobacillus; s__unclassified_Lactobacillus
ASV_1637	0	0	0	0	0	22	0	0	0	0	0	0	0	0	0	d__Bacteria; p__Firmicutes_A; c__Clostridia; o__TANB77; f__CAG-508; g__CAG-273; s__CAG-273 sp003507395
ASV_1638	0	0	0	0	0	0	0	23	0	0	0	0	0	0	0	d__Bacteria; p__Firmicutes_D; c__Bacilli; o__Erysipelotrichales; f__Erysipelotrichaceae; g__Dubosiella; s__Dubosiella sp000403415
ASV_1639	0	0	0	0	0	0	0	17	0	5	0	0	0	0	0	d__Bacteria; p__Firmicutes_D; c__Bacilli; o__Lactobacillales; f__Aerococcaceae; g__Globicatella; s__unclassified_Globicatella
ASV_1640	0	0	0	0	0	0	0	0	25	0	0	0	0	0	0	d__Bacteria; p__Firmicutes_A; c__Clostridia; o__Lachnospirales; f__Lachnospiraceae; g__COE1; s__unclassified_COE1
ASV_1641	0	0	0	0	0	0	0	0	0	0	22	0	0	0	0	d__Bacteria; p__Actinobacteriota; c__Actinomycetia; o__Actinomycetales; f__Microbacteriaceae; g__Gulosibacter; s__Gulosibacter chungangensis
ASV_1642	0	0	0	5	0	0	0	0	0	0	2	0	4	0	3	d__Bacteria; p__Bacteroidota; c__Bacteroidia; o__Bacteroidales; f__Muribaculaceae; g__Paramuribaculum; s__Paramuribaculum sp000431155
ASV_1643	0	0	0	0	0	0	0	0	0	0	0	0	20	0	0	d__Bacteria; p__Firmicutes_D; c__Bacilli; o__Lactobacillales; f__Lactobacillaceae; g__Limosilactobacillus; s__Limosilactobacillus caviae
ASV_1644	0	4	0	0	0	0	0	0	0	0	0	0	11	3	0	d__Bacteria; p__Firmicutes_A; c__Clostridia; o__Lachnospirales; f__Lachnospiraceae; g__Kineothrix; s__Kineothrix sp000403275
ASV_1645	0	0	0	0	0	0	0	0	0	0	0	0	12	0	0	d__Bacteria; p__Firmicutes_A; c__Clostridia; o__Oscillospirales; f__Ruminococcaceae; g__UBA1394; s__UBA1394 sp900066845
ASV_1646	0	0	0	0	0	0	0	0	0	0	0	0	11	0	0	d__Bacteria; p__Bacteroidota; c__Bacteroidia; o__Bacteroidales; f__Muribaculaceae; g__UBA3263; s__UBA3263 sp001689615
ASV_1647	0	0	0	0	0	0	0	0	0	0	0	0	10	6	0	d__Bacteria; p__Firmicutes_A; c__Clostridia; o__Oscillospirales; f__Ruminococcaceae; g__Angelakisella; s__Angelakisella massiliensis
ASV_1648	0	3	0	0	0	0	0	0	9	0	0	0	4	1	0	d__Bacteria; p__Firmicutes_A; c__Clostridia; o__Oscillospirales; f__Oscillospiraceae; g__unclassified_Oscillospiraceae; s__unclassified_Oscillospiraceae
ASV_1649	0	0	0	0	0	6	0	0	3	0	0	0	2	0	5	d__Bacteria; p__Firmicutes_B; c__Dehalobacteriia; o__Dehalobacteriales; f__Dehalobacteriaceae; g__Formimonas; s__Formimonas warabiya
ASV_1650	0	0	0	0	0	0	0	0	0	0	0	0	0	21	0	d__Bacteria; p__Firmicutes_A; c__Clostridia; o__Lachnospirales; f__Lachnospiraceae; g__Butyribacter; s__Butyribacter intestini
ASV_1651	0	0	0	0	0	0	0	0	0	0	0	0	0	10	0	d__Bacteria; p__Firmicutes_D; c__Bacilli; o__Erysipelotrichales; f__Erysipelotrichaceae; g__C-19; s__C-19 sp009917405
ASV_1652	0	0	0	0	0	0	0	0	0	0	0	0	0	0	14	d__Bacteria; p__Firmicutes_A; c__Clostridia; o__Lachnospirales; f__Lachnospiraceae; g__Schaedlerella; s__unidentified_Schaedlerella
ASV_1653	0	4	0	0	0	0	0	0	0	0	0	0	0	0	0	d__Bacteria; p__Firmicutes_A; c__Clostridia; o__Lachnospirales; f__Lachnospiraceae; g__Eubacterium_F; s__Eubacterium_F sp000687695
ASV_1654	0	0	0	0	13	0	0	0	0	0	0	0	0	0	5	d__Bacteria; p__Firmicutes_A; c__Clostridia; o__TANB77; f__CAG-508; g__CAG-269; s__CAG-269 sp000431335
ASV_1655	0	0	0	0	0	0	0	0	13	0	0	0	0	0	0	d__Bacteria; p__Firmicutes_A; c__Clostridia; o__Peptostreptococcales; f__Anaerovoracaceae; g__BX12; s__BX12 sp902363595
ASV_1656	0	0	0	0	0	11	0	0	0	3	0	0	0	0	0	d__Bacteria; p__Firmicutes_A; c__Clostridia; o__Oscillospirales; f__Ruminococcaceae; g__QAMM01; s__unidentified_QAMM01
ASV_1657	0	20	0	0	0	0	0	0	0	0	0	0	0	0	0	d__Bacteria; p__Firmicutes_A; c__Clostridia; o__Lachnospirales; f__Lachnospiraceae; g__1XD42-69; s__1XD42-69 sp003612565
ASV_1658	0	11	0	0	0	10	0	0	0	0	0	0	0	0	0	d__Bacteria; p__Firmicutes_D; c__Bacilli; o__RF39; f__UBA660; g__UBA6985; s__unidentified_UBA6985
ASV_1659	0	0	18	0	0	0	0	0	0	0	0	0	0	0	0	d__Bacteria; p__Firmicutes_D; c__Bacilli; o__Lactobacillales; f__Lactobacillaceae; g__Ligilactobacillus; s__unclassified_Ligilactobacillus
ASV_1660	0	0	20	0	0	0	0	0	0	0	0	0	0	0	0	d__Bacteria; p__Firmicutes_A; c__Clostridia; o__TANB77; f__CAG-508; g__CAG-269; s__CAG-269 sp000431335
ASV_1661	0	0	0	24	0	0	0	0	0	0	0	0	0	0	0	d__Bacteria; p__Firmicutes_A; c__Clostridia; o__TANB77; f__CAG-508; g__CAG-273; s__CAG-273 sp003507395
ASV_1662	0	0	0	0	18	0	0	0	0	0	0	0	0	0	0	d__Bacteria; p__Firmicutes_A; c__Clostridia; o__TANB77; f__CAG-508; g__CAG-269; s__unidentified_CAG-269
ASV_1663	0	0	0	0	0	5	0	8	0	0	0	0	0	0	0	d__Bacteria; p__Firmicutes_A; c__Clostridia; o__Oscillospirales; f__Oscillospiraceae; g__Evtepia; s__unidentified_Evtepia
ASV_1664	0	0	0	0	0	15	0	0	0	0	0	0	0	0	0	d__Bacteria; p__Bacteroidota; c__Bacteroidia; o__Bacteroidales; f__Muribaculaceae; g__Duncaniella; s__Duncaniella sp001689575
ASV_1665	0	0	0	0	0	0	0	0	0	0	0	0	0	0	0	d__Bacteria; p__Firmicutes_D; c__Bacilli; o__RF39; f__UBA660; g__CAG-628; s__CAG-628 sp003524085
ASV_1666	0	0	0	0	0	20	0	0	0	0	0	0	0	0	0	d__Bacteria; p__Firmicutes_D; c__Bacilli; o__RF39; f__UBA660; g__Onthocola_B; s__unclassified_Onthocola_B
ASV_1667	0	0	0	0	0	0	0	19	0	0	0	0	0	0	0	d__Bacteria; p__Actinobacteriota; c__Actinomycetia; o__Mycobacteriales; f__Mycobacteriaceae; g__Corynebacterium; s__Corynebacterium stationis
ASV_1668	0	0	0	0	0	0	0	0	0	0	21	0	0	0	0	d__Bacteria; p__Firmicutes_A; c__Clostridia; o__Lachnospirales; f__Lachnospiraceae; g__CAG-95; s__unclassified_CAG-95
ASV_1669	0	0	0	0	0	0	0	0	0	0	17	0	0	0	0	d__Bacteria; p__Proteobacteria; c__Alphaproteobacteria; o__Rhizobiales_A; f__Devosiaceae; g__Devosia_A; s__unidentified_Devosia_A
ASV_1670	0	0	0	0	0	0	0	0	0	0	19	0	0	0	0	d__Bacteria; p__Actinobacteriota; c__Actinomycetia; o__Mycobacteriales; f__Mycobacteriaceae; g__Corynebacterium; s__Corynebacterium suranareeae
ASV_1671	0	4	0	0	0	2	0	0	0	0	7	0	0	0	0	d__Bacteria; p__Firmicutes_A; c__Clostridia; o__Oscillospirales; f__Oscillospiraceae; g__Faecousia; s__Faecousia sp000434635
ASV_1672	0	0	0	0	0	0	0	4	4	0	3	0	0	0	3	d__Bacteria; p__Firmicutes_A; c__Clostridia; o__Oscillospirales; f__Oscillospiraceae; g__Enterenecus; s__Enterenecus sp004560375
ASV_1673	0	0	0	0	0	0	0	0	12	0	0	10	0	0	0	d__Bacteria; p__Firmicutes_A; c__Clostridia; o__Oscillospirales; f__Oscillospiraceae; g__Enterenecus; s__Enterenecus sp004560375
ASV_1674	0	4	0	0	0	0	0	0	0	0	0	9	0	0	0	d__Bacteria; p__Firmicutes_A; c__Clostridia; o__TANB77; f__CAG-508; g__CAG-273; s__CAG-273 sp003507395
ASV_1675	0	0	0	0	0	0	0	0	0	0	0	0	21	0	0	d__Bacteria; p__Firmicutes_A; c__Clostridia; o__Oscillospirales; f__Ruminococcaceae; g__Anaerotruncus; s__Anaerotruncus sp003612625
ASV_1676	0	0	0	0	0	0	0	0	0	0	0	0	16	0	0	d__Bacteria; p__Firmicutes_D; c__Bacilli; o__RF39; f__UBA660; g__Scybalousia; s__Scybalousia sp900543675
ASV_1677	0	0	0	0	0	0	0	0	0	0	0	0	16	0	0	d__Bacteria; p__Firmicutes_A; c__Clostridia; o__Lachnospirales; f__Lachnospiraceae; g__Butyribacter; s__Butyribacter sp003529475
ASV_1678	0	12	0	0	0	0	0	0	0	0	0	0	9	0	0	d__Bacteria; p__Firmicutes_A; c__Clostridia; o__Peptostreptococcales; f__Anaerovoracaceae; g__RUG11894; s__unidentified_RUG11894
ASV_1679	0	0	0	0	0	0	0	0	0	9	0	0	8	0	0	d__Bacteria; p__Firmicutes_A; c__Clostridia; o__Oscillospirales; f__Oscillospiraceae; g__UBA2658; s__unclassified_UBA2658
ASV_1680	0	0	0	0	0	0	0	0	0	7	0	0	7	0	0	d__Bacteria; p__Firmicutes_A; c__Clostridia; o__Christensenellales; f__CAG-74; g__Onthenecus; s__unidentified_Onthenecus
ASV_1681	0	0	0	0	0	0	0	0	0	0	0	0	0	0	9	d__Bacteria; p__Firmicutes_A; c__Clostridia; o__Lachnospirales; f__Lachnospiraceae; g__unclassified_Lachnospiraceae; s__unclassified_Lachnospiraceae
ASV_1682	0	0	0	0	0	0	0	0	0	10	0	0	0	0	0	d__Bacteria; p__Firmicutes_A; c__Clostridia; o__Oscillospirales; f__Oscillospiraceae; g__unclassified_Oscillospiraceae; s__unclassified_Oscillospiraceae
ASV_1683	0	0	0	0	13	0	0	0	0	0	0	0	0	0	0	d__Bacteria; p__Firmicutes_A; c__Clostridia; o__Oscillospirales; f__Ruminococcaceae; g__Ruminiclostridium_E; s__Ruminiclostridium_E siraeum
ASV_1684	0	0	0	0	0	0	0	12	0	0	0	0	0	0	8	d__Bacteria; p__Firmicutes_D; c__Bacilli; o__RF39; f__UBA660; g__Onthocola_B; s__Onthocola_B sp000437355
ASV_1685	0	0	0	0	0	0	0	0	0	0	0	0	0	0	0	d__Bacteria; p__Firmicutes_A; c__Clostridia; o__Lachnospirales; f__Lachnospiraceae; g__COE1; s__COE1 sp000403335
ASV_1686	0	0	0	0	0	0	0	0	0	0	0	0	0	0	0	d__Bacteria; p__Firmicutes_A; c__Clostridia; o__TANB77; f__CAG-508; g__CAG-269; s__CAG-269 sp000431335
ASV_1687	0	0	0	0	0	0	0	0	0	0	0	0	0	0	0	d__Bacteria; p__Firmicutes_D; c__Bacilli; o__Lactobacillales; f__Lactobacillaceae; g__Limosilactobacillus; s__unclassified_Limosilactobacillus
ASV_1688	0	0	0	0	0	0	0	0	0	0	0	0	0	0	0	d__Bacteria; p__Firmicutes_A; c__Clostridia; o__Lachnospirales; f__Lachnospiraceae; g__unclassified_Lachnospiraceae; s__unclassified_Lachnospiraceae
ASV_1689	0	0	0	0	0	0	0	0	0	0	0	0	0	0	0	d__Bacteria; p__Firmicutes_A; c__Clostridia; o__Oscillospirales; f__Oscillospiraceae; g__Dysosmobacter; s__Dysosmobacter sp000403435
ASV_1690	0	0	0	0	0	0	0	0	0	0	0	0	0	0	0	d__Bacteria; p__Firmicutes_A; c__Clostridia; o__Clostridiales; f__Clostridiaceae; g__Clostridium_T; s__Clostridium_T isatidis
ASV_1691	0	0	0	0	0	0	0	0	0	0	0	0	0	0	0	d__Bacteria; p__Firmicutes_A; c__Clostridia; o__TANB77; f__CAG-508; g__CAG-273; s__CAG-273 sp003507395
ASV_1692	0	0	0	0	0	0	0	0	0	0	0	0	0	0	0	d__Bacteria; p__Firmicutes_A; c__Clostridia; o__Oscillospirales; f__Oscillospiraceae; g__unclassified_Oscillospiraceae; s__unclassified_Oscillospiraceae
ASV_1693	0	0	0	0	0	0	0	0	0	0	0	0	0	0	0	d__Bacteria; p__Firmicutes_A; c__Clostridia; o__Lachnospirales; f__Lachnospiraceae; g__Acetatifactor; s__unclassified_Acetatifactor
ASV_1694	21	0	0	0	0	0	0	0	0	0	0	0	0	0	0	d__Bacteria; p__Bacteroidota; c__Bacteroidia; o__Bacteroidales; f__Muribaculaceae; g__Duncaniella; s__unclassified_Duncaniella
ASV_1695	0	0	6	0	0	0	0	0	0	0	0	0	0	0	0	d__Bacteria; p__Firmicutes_A; c__Clostridia; o__Lachnospirales; f__Lachnospiraceae; g__Eubacterium_F; s__unclassified_Eubacterium_F
ASV_1696	0	0	0	0	21	0	0	0	0	0	0	0	0	0	0	d__Bacteria; p__Firmicutes_A; c__Clostridia; o__TANB77; f__CAG-508; g__CAG-273; s__CAG-273 sp003507395
ASV_1697	0	0	0	0	7	0	0	0	0	0	0	0	0	0	0	d__Bacteria; p__Firmicutes_A; c__Clostridia; o__Oscillospirales; f__Ruminococcaceae; g__Ruminococcus_C; s__unclassified_Ruminococcus_C
ASV_1698	0	0	0	0	0	9	0	0	0	0	0	0	0	0	0	d__Bacteria; p__Actinobacteriota; c__Coriobacteriia; o__Coriobacteriales; f__Eggerthellaceae; g__unclassified_Eggerthellaceae; s__unclassified_Eggerthellaceae
ASV_1699	0	0	0	0	0	0	0	0	10	0	0	0	0	0	0	d__Bacteria; p__Firmicutes_A; c__Clostridia; o__Oscillospirales; f__Oscillospiraceae; g__Evtepia; s__unidentified_Evtepia
ASV_1700	0	0	0	0	0	0	0	0	0	0	0	0	0	0	0	d__Bacteria; p__Firmicutes_A; c__Clostridia; o__Oscillospirales; f__Acutalibacteraceae; g__CAG-488; s__unidentified_CAG-488
ASV_1701	0	0	0	0	0	0	0	0	0	0	0	0	0	0	0	d__Bacteria; p__Firmicutes_A; c__Clostridia; o__TANB77; f__CAG-508; g__CAG-273; s__unidentified_CAG-273
ASV_1702	0	0	0	0	0	0	0	0	0	0	0	0	0	0	0	d__Bacteria; p__Firmicutes_A; c__Clostridia; o__Lachnospirales; f__Lachnospiraceae; g__Kineothrix; s__Kineothrix sp000403275
ASV_1703	0	0	0	0	0	0	0	20	0	0	0	0	0	0	0	d__Bacteria; p__Firmicutes_A; c__Clostridia; o__Oscillospirales; f__Oscillospiraceae; g__Enterenecus; s__Enterenecus sp004560375
ASV_1704	0	0	0	0	0	0	0	9	0	11	0	0	0	0	0	d__Bacteria; p__Firmicutes_A; c__Clostridia; o__UBA1381; f__UBA1381; g__CAG-41; s__CAG-41 sp001941225
ASV_1705	0	0	0	0	0	0	0	0	0	0	17	0	0	0	0	d__Bacteria; p__Proteobacteria; c__Gammaproteobacteria; o__Pseudomonadales; f__Moraxellaceae; g__Psychrobacter; s__Psychrobacter pasteurii
ASV_1706	0	0	0	0	0	0	0	0	0	0	21	0	0	0	0	d__Bacteria; p__Proteobacteria; c__Gammaproteobacteria; o__Pseudomonadales; f__Pseudomonadaceae; g__Halopseudomonas; s__Halopseudomonas xiamenensis
ASV_1707	0	0	0	0	0	0	0	0	0	0	14	0	0	0	0	d__Bacteria; p__Firmicutes_D; c__Bacilli; o__Bacillales_A; f__Planococcaceae; g__Sporosarcina; s__unclassified_Sporosarcina
ASV_1708	0	0	0	0	0	0	0	0	0	0	0	7	0	8	0	d__Bacteria; p__Firmicutes_D; c__Bacilli; o__RF39; f__UBA660; g__CAG-533; s__unidentified_CAG-533
ASV_1709	0	0	0	0	0	0	0	0	0	0	0	0	17	0	0	d__Bacteria; p__Firmicutes_A; c__Clostridia; o__Lachnospirales; f__Lachnospiraceae; g__unclassified_Lachnospiraceae; s__unclassified_Lachnospiraceae
ASV_1710	0	0	0	0	0	0	0	0	0	0	0	0	9	0	0	d__Bacteria; p__Firmicutes_D; c__Bacilli; o__Lactobacillales; f__Lactobacillaceae; g__Lactobacillus; s__unclassified_Lactobacillus
ASV_1711	0	0	0	0	0	0	16	0	0	0	0	0	2	0	0	d__Bacteria; p__Firmicutes_A; c__Clostridia; o__Peptostreptococcales; f__Anaerovoracaceae; g__Emergencia; s__Emergencia sp009935805
ASV_1712	0	0	0	0	0	0	0	2	0	0	0	0	0	5	0	d__Bacteria; p__Firmicutes_A; c__Clostridia; o__Peptostreptococcales; f__Anaerovoracaceae; g__Eubacterium_B; s__unidentified_Eubacterium_B
ASV_1713	0	9	0	0	0	0	0	4	0	0	0	0	0	3	0	d__Bacteria; p__Bacteroidota; c__Bacteroidia; o__Bacteroidales; f__UBA932; g__Cryptobacteroides; s__unclassified_Cryptobacteroides
ASV_1714	0	0	0	0	0	0	0	0	0	0	0	0	0	0	0	d__Bacteria; p__Firmicutes_A; c__Clostridia; o__Lachnospirales; f__Lachnospiraceae; g__Ventrimonas; s__Ventrimonas sp003611875
ASV_1715	0	0	0	0	0	0	0	0	0	0	0	0	0	0	0	d__Bacteria; p__Firmicutes_A; c__Clostridia; o__Lachnospirales; f__Lachnospiraceae; g__unclassified_Lachnospiraceae; s__unclassified_Lachnospiraceae
ASV_1716	0	0	0	0	0	0	0	0	0	0	0	0	0	0	8	d__Bacteria; p__Firmicutes_A; c__Clostridia; o__Lachnospirales; f__Lachnospiraceae; g__Kineothrix; s__Kineothrix sp000403275
ASV_1717	0	0	0	0	0	0	0	0	0	0	0	0	0	0	10	d__Bacteria; p__Firmicutes_A; c__Clostridia; o__Oscillospirales; f__Oscillospiraceae; g__Faecousia; s__Faecousia sp000434635
ASV_1718	0	0	0	0	0	1	0	5	4	0	0	0	0	0	0	d__Bacteria; p__Firmicutes_D; c__Bacilli; o__Lactobacillales; f__Enterococcaceae; g__unclassified_Enterococcaceae; s__unclassified_Enterococcaceae
ASV_1719	0	0	0	0	0	0	0	0	0	0	0	0	0	0	6	d__Bacteria; p__Firmicutes_A; c__Clostridia; o__Oscillospirales; f__Oscillospiraceae; g__Evtepia; s__unidentified_Evtepia
ASV_1720	0	0	0	0	0	0	0	0	14	0	0	0	0	0	0	d__Bacteria; p__Firmicutes_B; c__Dehalobacteriia; o__Dehalobacteriales; f__Dehalobacteriaceae; g__Dehalobacterium; s__Dehalobacterium formicoaceticum
ASV_1721	0	0	15	0	0	0	0	0	0	0	0	0	0	0	0	d__Bacteria; p__Firmicutes_D; c__Bacilli; o__Lactobacillales; f__Lactobacillaceae; g__Ligilactobacillus; s__unclassified_Ligilactobacillus
ASV_1722	0	0	0	0	0	0	0	5	0	0	0	0	0	0	0	d__Bacteria; p__Firmicutes_A; c__Clostridia; o__Oscillospirales; f__CAG-272; g__QALR01; s__unidentified_QALR01
ASV_1723	0	0	0	0	0	0	0	0	0	0	0	0	0	0	0	d__Bacteria; p__Firmicutes_A; c__Clostridia; o__TANB77; f__CAG-508; g__CAG-269; s__CAG-269 sp000431335
ASV_1724	0	0	0	0	0	0	0	0	0	0	0	0	0	0	0	d__Bacteria; p__Bacteroidota; c__Bacteroidia; o__Bacteroidales; f__Muribaculaceae; g__Muribaculum; s__unidentified_Muribaculum
ASV_1725	0	0	0	0	0	0	19	0	0	0	0	0	0	0	0	d__Bacteria; p__Firmicutes_A; c__Clostridia; o__Peptostreptococcales; f__Peptostreptococcaceae; g__unclassified_Peptostreptococcaceae; s__unclassified_Peptostreptococcaceae
ASV_1726	0	0	0	0	0	0	18	0	0	0	0	0	0	0	0	d__Bacteria; p__Firmicutes_D; c__Bacilli; o__RF39; f__UBA660; g__CAG-533; s__unidentified_CAG-533
ASV_1727	0	0	0	0	0	0	6	0	10	2	0	0	0	0	0	d__Bacteria; p__Firmicutes_A; c__Clostridia; o__UBA1381; f__UBA1381; g__CAG-41; s__unidentified_CAG-41
ASV_1728	0	0	0	0	0	0	0	13	0	0	0	0	0	0	0	d__Bacteria; p__Firmicutes_A; c__Clostridia; o__SK-Y3; f__SK-Y3; g__Petroclostridium; s__unclassified_Petroclostridium
ASV_1729	0	0	0	0	0	0	0	5	17	0	0	0	0	0	0	d__Bacteria; p__Firmicutes_A; c__Clostridia; o__Lachnospirales; f__Lachnospiraceae; g__unclassified_Lachnospiraceae; s__unclassified_Lachnospiraceae
ASV_1730	0	0	0	0	0	0	0	0	0	0	16	0	0	0	0	d__Bacteria; p__Proteobacteria; c__Gammaproteobacteria; o__Burkholderiales; f__Burkholderiaceae_A; g__Alcaligenes; s__Alcaligenes faecalis
ASV_1731	0	1	0	0	0	0	3	0	4	5	0	1	0	0	0	d__Bacteria; p__Actinobacteriota; c__Coriobacteriia; o__Coriobacteriales; f__Eggerthellaceae; g__ZJ304; s__ZJ304 sp011039075
ASV_1732	0	0	0	0	0	0	0	0	0	0	0	22	0	0	0	d__Bacteria; p__Firmicutes_A; c__Clostridia; o__TANB77; f__CAG-508; g__UMGS1994; s__UMGS1994 sp900553945
ASV_1733	0	0	0	0	0	0	0	0	0	0	0	11	0	0	0	d__Bacteria; p__Firmicutes_A; c__Clostridia; o__Lachnospirales; f__Lachnospiraceae; g__Kineothrix; s__Kineothrix sp000403275
ASV_1734	0	0	0	0	0	0	0	0	0	0	0	0	19	0	0	d__Bacteria; p__Firmicutes_A; c__Clostridia; o__Lachnospirales; f__Lachnospiraceae; g__Ventrimonas; s__Ventrimonas sp003611875
ASV_1735	0	0	0	0	0	0	0	0	0	0	0	0	22	0	0	d__Bacteria; p__Firmicutes_A; c__Clostridia; o__Lachnospirales; f__Lachnospiraceae; g__Velocimicrobium; s__Velocimicrobium porci
ASV_1736	0	0	0	0	0	0	0	0	0	0	0	0	19	0	0	d__Bacteria; p__Firmicutes_A; c__Clostridia; o__Lachnospirales; f__Lachnospiraceae; g__COE1; s__COE1 sp000403335
ASV_1737	0	0	0	0	0	0	0	0	0	0	0	0	15	0	0	d__Bacteria; p__Firmicutes_A; c__Clostridia; o__Lachnospirales; f__Lachnospiraceae; g__Kineothrix; s__Kineothrix sp000403275
ASV_1738	0	0	0	0	0	0	0	0	0	0	0	0	18	0	0	d__Bacteria; p__Firmicutes_A; c__Clostridia; o__Lachnospirales; f__Lachnospiraceae; g__Kineothrix; s__Kineothrix sp000403275
ASV_1739	0	0	0	0	0	3	0	0	0	0	0	0	15	0	0	d__Bacteria; p__Bacteroidota; c__Bacteroidia; o__Bacteroidales; f__Muribaculaceae; g__Duncaniella; s__unidentified_Duncaniella
ASV_1740	0	0	0	0	0	0	0	4	0	0	0	0	13	0	0	d__Bacteria; p__Firmicutes_A; c__Clostridia; o__Christensenellales; f__Borkfalkiaceae; g__Borkfalkia; s__unidentified_Borkfalkia
ASV_1741	0	0	0	0	0	0	0	0	0	0	0	0	13	0	0	d__Bacteria; p__Firmicutes_A; c__Clostridia; o__unclassified_Clostridia; f__unclassified_Clostridia; g__unclassified_Clostridia; s__unclassified_Clostridia
ASV_1742	0	0	0	0	0	0	0	0	0	0	0	0	0	20	0	d__Bacteria; p__Firmicutes_A; c__Clostridia; o__Lachnospirales; f__Lachnospiraceae; g__Ventrimonas; s__Ventrimonas sp003611875
ASV_1743	0	0	0	0	0	0	0	0	0	0	0	0	0	21	0	d__Bacteria; p__Firmicutes_A; c__Clostridia; o__TANB77; f__CAG-508; g__CAG-269; s__CAG-269 sp000431335
ASV_1744	0	5	0	0	0	0	0	0	0	0	0	0	0	9	0	d__Bacteria; p__Firmicutes_A; c__Clostridia; o__TANB77; f__CAG-508; g__UMGS1994; s__UMGS1994 sp900553945
ASV_1745	0	0	0	0	0	0	13	0	0	0	0	0	0	7	0	d__Bacteria; p__Firmicutes_A; c__Clostridia; o__Lachnospirales; f__Lachnospiraceae; g__14-2; s__14-2 sp000403315
ASV_1746	0	0	0	0	0	0	0	0	7	0	0	0	0	0	0	d__Bacteria; p__Firmicutes_A; c__Clostridia; o__Lachnospirales; f__Lachnospiraceae; g__CAG-95; s__unidentified_CAG-95
ASV_1747	0	0	5	0	0	0	0	0	7	0	0	0	0	0	0	d__Bacteria; p__Firmicutes_D; c__Bacilli; o__RF39; f__UBA660; g__CAG-533; s__unidentified_CAG-533
ASV_1748	0	11	0	0	0	0	0	0	0	0	0	0	0	0	8	d__Bacteria; p__Firmicutes_A; c__Clostridia; o__Oscillospirales; f__Oscillospiraceae; g__Dysosmobacter; s__Dysosmobacter sp000403435
ASV_1749	0	0	0	0	0	0	0	0	0	0	0	0	0	0	0	d__Bacteria; p__Firmicutes_A; c__Clostridia; o__Oscillospirales; f__Oscillospiraceae; g__Enterenecus; s__unclassified_Enterenecus
ASV_1750	0	0	0	0	0	0	0	0	0	0	0	0	0	0	0	d__Bacteria; p__Bacteroidota; c__Bacteroidia; o__Bacteroidales; f__Muribaculaceae; g__unclassified_Muribaculaceae; s__unclassified_Muribaculaceae
ASV_1751	0	0	0	0	0	0	7	0	3	0	0	0	0	0	0	d__Bacteria; p__Firmicutes_D; c__Bacilli; o__Staphylococcales; f__Staphylococcaceae; g__unclassified_Staphylococcaceae; s__unclassified_Staphylococcaceae
ASV_1752	0	7	0	0	0	0	0	0	0	0	0	0	0	0	0	d__Bacteria; p__Firmicutes_A; c__Clostridia; o__Oscillospirales; f__Oscillospiraceae; g__Faecousia; s__Faecousia sp000434635
ASV_1753	0	0	0	0	0	0	0	8	3	0	0	0	0	0	0	d__Bacteria; p__Firmicutes_A; c__Clostridia; o__Christensenellales; f__CAG-138; g__Aphodomorpha; s__Aphodomorpha intestinavium
ASV_1754	0	4	0	0	0	0	0	3	0	0	0	0	0	0	0	d__Bacteria; p__Firmicutes_D; c__Bacilli; o__Erysipelotrichales; f__Erysipelotrichaceae; g__C-19; s__C-19 sp009917405
ASV_1755	0	10	0	0	0	0	0	0	0	0	0	0	0	0	0	d__Bacteria; p__Firmicutes_A; c__Clostridia; o__Oscillospirales; f__Oscillospiraceae; g__Evtepia; s__unidentified_Evtepia
ASV_1756	0	0	16	0	0	0	0	0	0	0	0	0	0	0	0	d__Bacteria; p__Firmicutes_A; c__Clostridia; o__TANB77; f__CAG-508; g__CAG-269; s__CAG-269 sp000431335
ASV_1757	0	0	0	0	15	0	0	0	0	0	0	0	0	0	0	d__Bacteria; p__Firmicutes_D; c__Bacilli; o__Lactobacillales; f__Lactobacillaceae; g__Ligilactobacillus; s__unclassified_Ligilactobacillus
ASV_1758	0	0	0	0	17	0	0	0	0	0	0	0	0	0	0	d__Bacteria; p__Firmicutes_A; c__Clostridia; o__Oscillospirales; f__Oscillospiraceae; g__Faecousia; s__Faecousia sp000434635
ASV_1759	0	0	0	0	0	3	0	0	0	0	0	0	0	0	0	d__Bacteria; p__Patescibacteria; c__Saccharimonadia; o__Saccharimonadales; f__UBA1547; g__2011-GWC2-44-17; s__2011-GWC2-44-17 sp001029695
ASV_1760	0	0	0	0	0	0	0	0	0	4	0	0	0	0	0	d__Bacteria; p__Bacteroidota; c__Bacteroidia; o__Bacteroidales; f__Rikenellaceae; g__Alistipes_A; s__unidentified_Alistipes_A
ASV_1761	0	0	0	0	0	11	0	0	0	0	0	0	0	0	0	d__Bacteria; p__Proteobacteria; c__Alphaproteobacteria; o__Rhizobiales_A; f__Rhizobiaceae_A; g__Falsochrobactrum; s__Falsochrobactrum shanghaiense
ASV_1762	0	0	0	0	0	6	0	6	0	0	0	0	0	0	0	d__Bacteria; p__Firmicutes_A; c__Clostridia; o__Oscillospirales; f__UBA929; g__WRAI01; s__WRAI01 sp009780275
ASV_1763	0	0	0	0	0	21	0	0	0	0	0	0	0	0	0	d__Bacteria; p__Firmicutes_D; c__Bacilli; o__RF39; f__UBA660; g__UBA6448; s__UBA6448 sp012799635
ASV_1764	0	0	0	0	0	16	0	0	0	0	0	0	0	0	0	d__Bacteria; p__Firmicutes_D; c__Bacilli; o__Lactobacillales; f__Lactobacillaceae; g__Lactobacillus; s__Lactobacillus intestinalis
ASV_1765	0	0	0	0	0	12	0	0	5	0	0	0	0	0	0	d__Bacteria; p__Firmicutes_A; c__Clostridia; o__Christensenellales; f__unclassified_Christensenellales; g__unclassified_Christensenellales; s__unclassified_Christensenellales
ASV_1766	0	0	0	0	0	7	0	0	0	12	0	0	0	0	0	d__Bacteria; p__Firmicutes_D; c__Bacilli; o__RF39; f__UBA660; g__CAG-605; s__unidentified_CAG-605
ASV_1767	0	0	0	0	0	0	19	0	0	0	0	0	0	0	0	d__Bacteria; p__Firmicutes_D; c__Bacilli; o__Lactobacillales; f__Lactobacillaceae; g__Limosilactobacillus; s__unclassified_Limosilactobacillus
ASV_1768	0	0	0	0	0	0	0	17	0	0	0	0	0	0	0	d__Bacteria; p__Firmicutes_A; c__Clostridia; o__Peptostreptococcales; f__Anaerovoracaceae; g__RUG11894; s__unidentified_RUG11894
ASV_1769	0	0	0	0	0	0	0	0	21	0	0	0	0	0	0	d__Bacteria; p__Firmicutes_D; c__Bacilli; o__RF39; f__UBA660; g__UBA3789; s__unidentified_UBA3789
ASV_1770	0	0	0	0	0	2	0	0	0	0	8	0	0	0	0	d__Bacteria; p__Proteobacteria; c__Alphaproteobacteria; o__Rhizobiales_A; f__Beijerinckiaceae; g__Camelimonas; s__unclassified_Camelimonas
ASV_1771	0	0	0	0	0	4	0	0	0	0	6	0	5	0	0	d__Bacteria; p__Cyanobacteria; c__Vampirovibrionia; o__Gastranaerophilales; f__Gastranaerophilaceae; g__Stercorousia; s__unidentified_Stercorousia
ASV_1772	0	0	0	5	0	0	0	0	0	0	0	15	0	0	0	d__Bacteria; p__Firmicutes_D; c__Bacilli; o__RF39; f__UBA660; g__RUG705; s__unclassified_RUG705
ASV_1773	0	0	0	0	0	0	0	0	0	7	0	12	0	0	0	d__Bacteria; p__Cyanobacteria; c__Vampirovibrionia; o__Gastranaerophilales; f__Gastranaerophilaceae; g__UBA2813; s__UBA2813 sp900319365
ASV_1774	0	0	0	0	0	0	0	0	0	0	0	11	9	0	0	d__Bacteria; p__Firmicutes_A; c__Clostridia; o__TANB77; f__CAG-508; g__CAG-273; s__CAG-273 sp003507395
ASV_1775	0	0	0	0	0	0	0	0	0	0	0	6	0	0	13	d__Bacteria; p__Firmicutes_A; c__Clostridia; o__Oscillospirales; f__Ruminococcaceae; g__Ruthenibacterium; s__Ruthenibacterium lactatiformans
ASV_1776	0	0	0	0	8	0	0	0	0	6	0	6	0	0	0	d__Bacteria; p__Firmicutes_A; c__Clostridia; o__Oscillospirales; f__Acutalibacteraceae; g__UBA5905; s__unidentified_UBA5905
ASV_1777	0	0	0	1	0	0	4	0	2	4	0	1	0	0	0	d__Bacteria; p__Bacteroidota; c__Bacteroidia; o__Bacteroidales; f__Muribaculaceae; g__CAG-873; s__CAG-873 sp011959565
ASV_1778	1	1	4	1	0	4	0	0	1	2	0	1	0	0	0	d__Bacteria; p__Bacteroidota; c__Bacteroidia; o__Bacteroidales; f__Muribaculaceae; g__Paramuribaculum; s__Paramuribaculum sp000431155
ASV_1779	0	0	0	0	0	0	0	0	0	0	0	0	8	0	0	d__Bacteria; p__Firmicutes_A; c__Clostridia; o__Oscillospirales; f__Oscillospiraceae; g__unclassified_Oscillospiraceae; s__unclassified_Oscillospiraceae
ASV_1780	0	0	0	0	0	0	0	0	7	0	0	0	8	3	0	d__Bacteria; p__Firmicutes_A; c__Clostridia; o__Oscillospirales; f__Oscillospiraceae; g__unclassified_Oscillospiraceae; s__unclassified_Oscillospiraceae
ASV_1781	0	0	0	0	0	0	0	0	12	0	0	0	6	0	0	d__Bacteria; p__Firmicutes_A; c__Clostridia; o__Lachnospirales; f__Lachnospiraceae; g__Kineothrix; s__Kineothrix sp000403275
ASV_1782	2	0	0	0	5	1	1	1	1	0	0	0	1	0	0	d__Bacteria; p__Bacteroidota; c__Bacteroidia; o__Bacteroidales; f__Bacteroidaceae; g__Bacteroides_H; s__unclassified_Bacteroides_H
ASV_1783	0	0	0	0	0	0	0	0	0	0	0	0	0	20	0	d__Bacteria; p__Firmicutes_D; c__Bacilli; o__Lactobacillales; f__Lactobacillaceae; g__Ligilactobacillus; s__unclassified_Ligilactobacillus
ASV_1784	0	0	0	0	0	0	0	0	0	0	0	0	0	9	0	d__Bacteria; p__Firmicutes_A; c__Clostridia; o__Oscillospirales; f__Oscillospiraceae; g__Lawsonibacter; s__Lawsonibacter sp000492175
ASV_1785	0	0	0	0	0	0	0	0	0	0	0	0	0	0	0	d__Bacteria; p__Firmicutes_A; c__Clostridia; o__Oscillospirales; f__Ruminococcaceae; g__UBA946; s__unidentified_UBA946
ASV_1786	0	0	0	0	0	0	0	0	5	0	0	0	0	0	0	d__Bacteria; p__Firmicutes_A; c__Clostridia; o__Lachnospirales; f__Lachnospiraceae; g__Kineothrix; s__Kineothrix sp000403275
ASV_1787	0	13	0	0	0	0	0	0	0	0	0	0	0	0	0	d__Bacteria; p__Firmicutes_A; c__Clostridia; o__Oscillospirales; f__Acutalibacteraceae; g__Ruminococcus_E; s__Ruminococcus_E bromii_B
ASV_1788	0	4	0	13	0	0	0	0	0	0	0	0	0	0	0	d__Bacteria; p__Firmicutes_A; c__Clostridia; o__TANB77; f__CAG-508; g__CAG-793; s__unidentified_CAG-793
ASV_1789	0	0	0	0	19	0	0	0	0	0	0	0	0	0	0	d__Bacteria; p__Firmicutes_D; c__Bacilli; o__Lactobacillales; f__Lactobacillaceae; g__Ligilactobacillus; s__unclassified_Ligilactobacillus
ASV_1790	0	0	0	0	0	0	0	0	0	0	0	0	0	0	0	d__Bacteria; p__Actinobacteriota; c__Actinomycetia; o__Actinomycetales; f__Microbacteriaceae; g__Leucobacter; s__unclassified_Leucobacter
ASV_1791	0	0	0	0	0	0	0	0	7	0	0	0	0	0	0	d__Bacteria; p__Proteobacteria; c__Alphaproteobacteria; o__RF32; f__CAG-239; g__HGM16780; s__HGM16780 sp900538765
ASV_1792	0	0	0	0	0	0	0	0	0	0	0	0	0	0	0	d__Bacteria; p__Firmicutes_A; c__Clostridia; o__Oscillospirales; f__Ruminococcaceae; g__Ruminococcus_C; s__unclassified_Ruminococcus_C
ASV_1793	0	0	0	0	0	0	0	0	0	0	0	0	0	0	0	d__Bacteria; p__Firmicutes_A; c__Clostridia; o__Lachnospirales; f__Lachnospiraceae; g__unclassified_Lachnospiraceae; s__unclassified_Lachnospiraceae
ASV_1794	0	0	0	0	0	4	2	0	0	0	0	0	0	0	0	d__Bacteria; p__Firmicutes_A; c__Clostridia; o__Christensenellales; f__CAG-917; g__CAG-475; s__CAG-475 sp900548005
ASV_1795	0	0	0	0	0	17	0	0	0	0	0	0	0	0	0	d__Bacteria; p__Firmicutes_D; c__Bacilli; o__Lactobacillales; f__Lactobacillaceae; g__Limosilactobacillus; s__unclassified_Limosilactobacillus
ASV_1796	0	0	0	0	0	18	0	0	0	0	0	0	0	0	0	d__Bacteria; p__Firmicutes_A; c__Clostridia; o__Lachnospirales; f__Lachnospiraceae; g__Eubacterium_F; s__Eubacterium_F sp000687695
ASV_1797	0	0	0	0	0	0	19	0	0	0	0	0	0	0	0	d__Bacteria; p__Firmicutes_A; c__Clostridia; o__Lachnospirales; f__Lachnospiraceae; g__unclassified_Lachnospiraceae; s__unclassified_Lachnospiraceae
ASV_1798	0	0	0	0	0	0	0	19	0	0	0	0	0	0	0	d__Bacteria; p__Firmicutes_A; c__Clostridia; o__TANB77; f__CAG-508; g__UMGS1994; s__UMGS1994 sp900553945
ASV_1799	0	0	0	0	0	0	0	10	7	0	0	0	0	0	0	d__Bacteria; p__Firmicutes_D; c__Bacilli; o__RF39; f__UBA660; g__UBA6985; s__unidentified_UBA6985
ASV_1800	0	0	0	0	0	0	0	0	0	21	0	0	0	0	0	d__Bacteria; p__Firmicutes_A; c__Clostridia; o__Lachnospirales; f__Lachnospiraceae; g__14-2; s__unidentified_14-2
ASV_1801	0	0	0	0	0	0	0	0	0	0	7	7	0	0	0	d__Bacteria; p__Firmicutes_A; c__Clostridia; o__Oscillospirales; f__Oscillospiraceae; g__UBA2658; s__UBA2658 sp009929315
ASV_1802	0	4	0	0	0	0	0	0	0	0	5	0	0	0	5	d__Bacteria; p__Firmicutes_A; c__Clostridia; o__Oscillospirales; f__Oscillospiraceae; g__unclassified_Oscillospiraceae; s__unclassified_Oscillospiraceae
ASV_1803	0	0	0	0	0	0	0	0	0	0	0	19	0	0	0	d__Bacteria; p__Firmicutes_A; c__Clostridia; o__TANB77; f__CAG-508; g__CAG-269; s__unidentified_CAG-269
ASV_1804	0	0	0	0	0	0	0	0	0	0	0	16	0	0	0	d__Bacteria; p__Firmicutes_A; c__Clostridia; o__Lachnospirales; f__Lachnospiraceae; g__UBA3282; s__UBA3282 sp003611805
ASV_1805	0	0	0	0	0	0	0	0	0	0	0	15	0	0	0	d__Bacteria; p__Firmicutes_A; c__Clostridia; o__Lachnospirales; f__Lachnospiraceae; g__C-53; s__C-53 sp003612525
ASV_1806	0	0	0	0	0	0	0	0	6	3	0	9	0	0	0	d__Bacteria; p__Firmicutes_A; c__Clostridia; o__Lachnospirales; f__Lachnospiraceae; g__Merdisoma; s__Merdisoma sp011959465
ASV_1807	0	8	0	0	0	0	0	4	0	0	0	5	0	0	0	d__Bacteria; p__Firmicutes_A; c__Clostridia; o__Oscillospirales; f__Ruminococcaceae; g__Ruminococcus_D; s__unclassified_Ruminococcus_D
ASV_1808	0	0	0	0	0	0	0	0	0	0	0	5	6	0	5	d__Bacteria; p__Firmicutes_A; c__Clostridia; o__Oscillospirales; f__Oscillospiraceae; g__unclassified_Oscillospiraceae; s__unclassified_Oscillospiraceae
ASV_1809	0	0	0	0	0	0	0	0	8	0	0	3	0	0	0	d__Bacteria; p__Firmicutes_D; c__Bacilli; o__Lactobacillales; f__Lactobacillaceae; g__Lactobacillus; s__Lactobacillus gasseri
ASV_1810	0	0	0	0	0	0	0	0	0	0	0	0	14	0	0	d__Bacteria; p__Firmicutes_A; c__Clostridia; o__Lachnospirales; f__Lachnospiraceae; g__Kineothrix; s__Kineothrix sp000403275
ASV_1811	0	0	0	0	0	0	0	0	0	0	0	0	15	0	0	d__Bacteria; p__Firmicutes_A; c__Clostridia; o__TANB77; f__CAG-508; g__CAG-273; s__CAG-273 sp003507395
ASV_1812	0	0	0	0	0	0	0	0	0	0	0	0	17	0	0	d__Bacteria; p__Firmicutes_A; c__Clostridia; o__Lachnospirales; f__Lachnospiraceae; g__Kineothrix; s__Kineothrix sp000403275
ASV_1813	0	0	0	0	0	0	7	0	0	0	0	0	4	0	0	d__Bacteria; p__Firmicutes_A; c__Clostridia; o__Oscillospirales; f__Acutalibacteraceae; g__UBA6857; s__UBA6857 sp902792985
ASV_1814	0	0	0	0	0	0	0	0	0	0	0	0	0	17	0	d__Bacteria; p__Bacteroidota; c__Bacteroidia; o__Bacteroidales; f__Bacteroidaceae; g__Bacteroides_H; s__Bacteroides_H acidifaciens
ASV_1815	0	0	0	0	0	0	0	0	0	0	0	0	0	17	0	d__Bacteria; p__Firmicutes_A; c__Clostridia; o__Lachnospirales; f__Lachnospiraceae; g__Velocimicrobium; s__Velocimicrobium porci
ASV_1816	0	3	0	0	0	0	0	0	0	0	0	0	0	13	0	d__Bacteria; p__Firmicutes_A; c__Clostridia; o__Christensenellales; f__CAG-138; g__PeH17; s__PeH17 sp900542285
ASV_1817	0	0	0	0	0	0	0	0	10	0	0	0	0	3	2	d__Bacteria; p__unclassified_Bacteria; c__unclassified_Bacteria; o__unclassified_Bacteria; f__unclassified_Bacteria; g__unclassified_Bacteria; s__unclassified_Bacteria
ASV_1818	0	0	0	0	0	0	0	0	0	0	0	0	0	0	0	d__Bacteria; p__Firmicutes_A; c__Clostridia; o__Oscillospirales; f__Oscillospiraceae; g__Lawsonibacter; s__unclassified_Lawsonibacter
ASV_1819	0	0	0	0	0	0	0	0	0	0	0	0	0	0	0	d__Bacteria; p__Firmicutes_A; c__Clostridia; o__Oscillospirales; f__Oscillospiraceae; g__Lawsonibacter; s__unclassified_Lawsonibacter
ASV_1820	0	0	0	0	0	0	0	0	0	0	0	0	0	0	0	d__Bacteria; p__Firmicutes_A; c__Clostridia; o__Oscillospirales; f__Ruminococcaceae; g__UBA1394; s__UBA1394 sp900066845
ASV_1821	0	0	0	0	0	0	0	4	0	0	0	0	0	0	0	d__Bacteria; p__Firmicutes_D; c__Bacilli; o__RF39; f__UBA660; g__CAG-1000; s__unidentified_CAG-1000
ASV_1822	0	0	0	0	0	0	0	0	0	0	0	0	0	0	0	d__Bacteria; p__Firmicutes_A; c__Clostridia; o__TANB77; f__CAG-508; g__UMGS1994; s__unclassified_UMGS1994
ASV_1823	0	3	0	0	0	0	0	0	5	3	0	0	0	0	0	d__Bacteria; p__Firmicutes_A; c__Clostridia; o__Oscillospirales; f__Ruminococcaceae; g__Anaerofilum; s__unidentified_Anaerofilum
ASV_1824	0	15	0	0	0	0	0	0	0	0	0	0	0	0	0	d__Bacteria; p__Firmicutes_A; c__Clostridia; o__Lachnospirales; f__Lachnospiraceae; g__G11; s__G11 sp900103495
ASV_1825	0	17	0	0	0	0	0	0	0	0	0	0	0	0	0	d__Bacteria; p__Firmicutes_D; c__Bacilli; o__Lactobacillales; f__Lactobacillaceae; g__Lactobacillus; s__unclassified_Lactobacillus
ASV_1826	0	18	0	0	0	0	0	0	0	0	0	0	0	0	0	d__Bacteria; p__Firmicutes_D; c__Bacilli; o__Lactobacillales; f__Lactobacillaceae; g__Ligilactobacillus; s__unclassified_Ligilactobacillus
ASV_1827	0	4	0	0	0	0	0	0	15	0	0	0	0	0	0	d__Bacteria; p__Firmicutes_A; c__Clostridia; o__Lachnospirales; f__Lachnospiraceae; g__Merdisoma; s__Merdisoma sp011959465
ASV_1828	0	0	0	17	0	0	0	0	0	0	0	0	0	0	0	d__Bacteria; p__Bacteroidota; c__Bacteroidia; o__Bacteroidales; f__Bacteroidaceae; g__Phocaeicola_A; s__Phocaeicola_A_858004 vulgatus
ASV_1829	0	0	0	8	0	10	0	0	0	0	0	0	0	0	0	d__Bacteria; p__Firmicutes_A; c__Clostridia; o__Oscillospirales; f__Oscillospiraceae; g__Evtepia; s__unidentified_Evtepia
ASV_1830	0	0	0	8	9	0	0	0	0	0	0	0	0	0	0	d__Bacteria; p__Firmicutes_A; c__Clostridia; o__TANB77; f__CAG-508; g__CAG-273; s__CAG-273 sp003507395
ASV_1831	0	0	0	0	0	0	0	0	0	0	0	0	0	0	0	d__Bacteria; p__Firmicutes_A; c__Clostridia; o__Oscillospirales; f__Oscillospiraceae; g__Lawsonibacter; s__Lawsonibacter sp000492175
ASV_1832	0	0	0	0	0	0	0	0	0	11	0	0	0	0	0	d__Bacteria; p__Firmicutes_A; c__Clostridia; o__Oscillospirales; f__Oscillospiraceae; g__Evtepia; s__unidentified_Evtepia
ASV_1833	0	0	0	0	0	0	0	0	10	0	0	0	0	0	0	d__Bacteria; p__Firmicutes_A; c__Clostridia; o__Oscillospirales; f__Ruminococcaceae; g__Massilioclostridium; s__unidentified_Massilioclostridium
ASV_1834	0	0	0	0	0	0	17	0	0	0	0	0	0	0	0	d__Bacteria; p__Firmicutes_A; c__Clostridia; o__TANB77; f__CAG-508; g__CAG-269; s__CAG-269 sp000431335
ASV_1835	0	0	0	0	0	0	6	9	0	0	0	0	0	0	0	d__Bacteria; p__Firmicutes_D; c__Bacilli; o__RF39; f__UBA660; g__unclassified_UBA660; s__unclassified_UBA660
ASV_1836	0	0	0	0	0	0	0	16	0	0	0	0	0	0	0	d__Bacteria; p__Firmicutes_D; c__Bacilli; o__Lactobacillales; f__Lactobacillaceae; g__Lactobacillus; s__unclassified_Lactobacillus
ASV_1837	0	0	0	0	0	0	0	16	0	0	0	0	0	0	0	d__Bacteria; p__Bacteroidota; c__Bacteroidia; o__Bacteroidales; f__Muribaculaceae; g__Paramuribaculum; s__Paramuribaculum intestinale
ASV_1838	0	0	0	0	0	0	0	18	0	0	0	0	0	0	0	d__Bacteria; p__Firmicutes_A; c__Clostridia; o__Lachnospirales; f__Lachnospiraceae; g__unclassified_Lachnospiraceae; s__unclassified_Lachnospiraceae
ASV_1839	0	0	0	0	0	0	0	0	0	15	0	0	0	0	0	d__Bacteria; p__Firmicutes_A; c__Clostridia; o__Lachnospirales; f__Lachnospiraceae; g__unclassified_Lachnospiraceae; s__unclassified_Lachnospiraceae
ASV_1840	0	0	0	0	0	0	0	0	0	16	0	0	0	0	0	d__Bacteria; p__Bacteroidota; c__Bacteroidia; o__Bacteroidales; f__Bacteroidaceae; g__Paraprevotella; s__Paraprevotella sp003477995
ASV_1841	0	0	0	0	0	0	0	0	0	0	16	0	0	0	0	d__Bacteria; p__Firmicutes_A; c__Clostridia; o__Oscillospirales; f__Oscillospiraceae; g__unclassified_Oscillospiraceae; s__unclassified_Oscillospiraceae
ASV_1842	0	0	0	0	0	0	0	0	0	0	16	0	0	0	0	d__Bacteria; p__Firmicutes_A; c__Clostridia; o__Oscillospirales; f__Oscillospiraceae; g__Evtepia; s__unidentified_Evtepia
ASV_1843	0	0	0	0	0	0	0	0	0	0	16	0	0	0	0	d__Bacteria; p__Proteobacteria; c__Gammaproteobacteria; o__Burkholderiales; f__Burkholderiaceae_A; g__Pusillimonas_A; s__Pusillimonas_A noertemannii
ASV_1844	0	0	0	0	0	0	0	0	0	0	10	0	0	0	0	d__Bacteria; p__Firmicutes_A; c__Clostridia; o__Oscillospirales; f__Oscillospiraceae; g__Evtepia; s__unidentified_Evtepia
ASV_1845	0	3	0	0	0	0	0	0	0	0	4	0	7	0	0	d__Bacteria; p__Firmicutes_A; c__Clostridia; o__Lachnospirales; f__Lachnospiraceae; g__unclassified_Lachnospiraceae; s__unclassified_Lachnospiraceae
ASV_1846	0	0	0	0	0	0	0	0	0	0	1	0	0	0	1	d__Bacteria; p__Firmicutes_A; c__Clostridia; o__Oscillospirales; f__Oscillospiraceae; g__Evtepia; s__unidentified_Evtepia
ASV_1847	0	0	0	0	0	0	0	0	0	0	0	17	0	0	0	d__Bacteria; p__Firmicutes_A; c__Clostridia; o__TANB77; f__CAG-508; g__CAG-273; s__unidentified_CAG-273
ASV_1848	0	0	0	0	0	0	0	0	0	0	0	19	0	0	0	d__Bacteria; p__Firmicutes_A; c__Clostridia; o__Oscillospirales; f__Oscillospiraceae; g__unclassified_Oscillospiraceae; s__unclassified_Oscillospiraceae
ASV_1849	0	0	0	0	0	0	0	0	0	0	0	18	0	0	0	d__Bacteria; p__Firmicutes_A; c__Clostridia; o__TANB77; f__CAG-508; g__UMGS1994; s__UMGS1994 sp900553945
ASV_1850	0	0	0	0	0	0	0	0	0	0	0	12	6	0	0	d__Bacteria; p__Firmicutes_A; c__Clostridia; o__Lachnospirales; f__Lachnospiraceae; g__unclassified_Lachnospiraceae; s__unclassified_Lachnospiraceae
ASV_1851	0	0	0	0	0	0	0	0	0	0	0	0	16	0	0	d__Bacteria; p__Firmicutes_D; c__Bacilli; o__Acholeplasmatales; f__Anaeroplasmataceae; g__Pelethenecus; s__unidentified_Pelethenecus
ASV_1852	0	0	0	0	0	0	0	0	0	0	0	0	15	0	0	d__Bacteria; p__Firmicutes_A; c__Clostridia; o__Lachnospirales; f__Lachnospiraceae; g__Ventrimonas; s__Ventrimonas sp003611875
ASV_1853	0	0	0	0	0	0	0	0	0	0	0	0	14	0	0	d__Bacteria; p__Firmicutes_D; c__Bacilli; o__RF39; f__UBA660; g__UBA6985; s__unidentified_UBA6985
ASV_1854	0	0	0	0	0	0	0	0	0	0	0	0	15	0	0	d__Bacteria; p__Firmicutes_A; c__Clostridia; o__Lachnospirales; f__Lachnospiraceae; g__Roseburia; s__Roseburia sp001940165
ASV_1855	0	0	0	0	0	0	0	5	0	0	0	0	8	0	0	d__Bacteria; p__Firmicutes_A; c__Clostridia; o__Lachnospirales; f__Lachnospiraceae; g__MD308; s__unidentified_MD308
ASV_1856	0	0	0	0	0	0	0	0	0	0	0	0	11	5	0	d__Bacteria; p__Firmicutes_A; c__Clostridia; o__Lachnospirales; f__Lachnospiraceae; g__Ventrimonas; s__Ventrimonas sp003611875
ASV_1857	0	0	0	0	0	0	0	0	0	0	0	0	10	0	0	d__Bacteria; p__Firmicutes_D; c__Bacilli; o__RF39; f__UBA660; g__Onthocola_B; s__unclassified_Onthocola_B
ASV_1858	0	0	0	0	0	0	0	0	0	0	0	0	8	0	0	d__Bacteria; p__Bacteroidota; c__Bacteroidia; o__Bacteroidales; f__Bacteroidaceae; g__Prevotella; s__unclassified_Prevotella
ASV_1859	0	0	0	0	0	0	0	0	0	8	0	0	8	0	0	d__Bacteria; p__Firmicutes_A; c__Clostridia; o__Christensenellales; f__CAG-314; g__CAG-314; s__CAG-314 sp900551395
ASV_1860	0	0	0	0	0	6	0	0	0	0	0	0	8	0	0	d__Bacteria; p__Firmicutes_A; c__Clostridia; o__Oscillospirales; f__CAG-272; g__RUG13077; s__unidentified_RUG13077
ASV_1861	0	0	0	2	0	3	2	0	1	0	0	0	2	0	0	d__Bacteria; p__Bacteroidota; c__Bacteroidia; o__Bacteroidales; f__Muribaculaceae; g__Paramuribaculum; s__Paramuribaculum sp000431155
ASV_1862	0	0	0	0	0	0	0	0	0	0	0	0	0	16	0	d__Bacteria; p__Firmicutes_A; c__Clostridia; o__Lachnospirales; f__Lachnospiraceae; g__COE1; s__COE1 sp000403335
ASV_1863	0	0	0	0	0	8	0	0	0	0	0	0	0	10	0	d__Bacteria; p__Firmicutes_A; c__Clostridia; o__Christensenellales; f__GCA-900066905; g__GCA-900066905; s__unclassified_GCA-900066905
ASV_1864	0	0	0	0	0	0	0	0	0	0	0	0	0	3	8	d__Bacteria; p__Firmicutes_A; c__Clostridia; o__Lachnospirales; f__Lachnospiraceae; g__Ventrimonas; s__Ventrimonas sp003611875
ASV_1865	0	0	0	0	1	0	0	0	0	12	0	0	0	1	0	d__Bacteria; p__Bacteroidota; c__Bacteroidia; o__Bacteroidales; f__Muribaculaceae; g__UBA7173; s__UBA7173 sp900540205
ASV_1866	0	0	0	0	0	0	0	0	0	0	0	0	0	0	0	d__Bacteria; p__Firmicutes_A; c__Clostridia; o__Oscillospirales; f__Oscillospiraceae; g__Enterenecus; s__Enterenecus sp004560375
ASV_1867	0	0	0	0	0	0	0	0	6	0	0	0	0	0	0	d__Bacteria; p__Firmicutes_A; c__Clostridia; o__Oscillospirales; f__Oscillospiraceae; g__unclassified_Oscillospiraceae; s__unclassified_Oscillospiraceae
ASV_1868	0	0	0	0	0	0	0	0	0	0	0	0	0	0	0	d__Bacteria; p__Firmicutes_A; c__Clostridia; o__Christensenellales; f__CAG-552; g__unclassified_CAG-552; s__unclassified_CAG-552
ASV_1869	0	0	0	0	0	0	0	0	0	0	0	0	0	0	0	d__Bacteria; p__Firmicutes_A; c__Clostridia; o__Lachnospirales; f__Lachnospiraceae; g__unclassified_Lachnospiraceae; s__unclassified_Lachnospiraceae
ASV_1870	0	0	0	0	0	0	0	0	0	0	0	0	0	0	0	d__Bacteria; p__Firmicutes_A; c__Clostridia; o__TANB77; f__CAG-508; g__CAG-793; s__unidentified_CAG-793
ASV_1871	0	0	0	0	0	0	0	0	0	0	0	0	0	0	0	d__Bacteria; p__Firmicutes_A; c__Clostridia; o__Lachnospirales; f__Lachnospiraceae; g__unclassified_Lachnospiraceae; s__unclassified_Lachnospiraceae
ASV_1872	0	4	0	0	0	0	4	0	0	0	0	0	0	0	0	d__Bacteria; p__Firmicutes_A; c__Clostridia; o__Oscillospirales; f__Acutalibacteraceae; g__Caproiciproducens; s__unidentified_Caproiciproducens
ASV_1873	0	15	0	0	0	0	0	0	0	0	0	0	0	0	0	d__Bacteria; p__Firmicutes_D; c__Bacilli; o__Lactobacillales; f__Lactobacillaceae; g__Ligilactobacillus; s__unclassified_Ligilactobacillus
ASV_1874	0	12	0	0	0	0	0	0	5	0	0	0	0	0	0	d__Bacteria; p__Firmicutes_D; c__Bacilli; o__RF39; f__UBA660; g__unclassified_UBA660; s__unclassified_UBA660
ASV_1875	0	2	0	0	0	0	0	0	0	0	0	0	0	0	0	d__Bacteria; p__Firmicutes_A; c__Clostridia; o__Lachnospirales; f__Lachnospiraceae; g__Kineothrix; s__Kineothrix sp000403275
ASV_1876	0	0	6	0	0	0	0	0	8	0	0	0	0	0	0	d__Bacteria; p__Cyanobacteria; c__Vampirovibrionia; o__Gastranaerophilales; f__Gastranaerophilaceae; g__Zag111; s__Zag111 sp001899395
ASV_1877	0	0	0	15	0	0	0	0	0	0	0	0	0	0	0	d__Bacteria; p__Firmicutes_A; c__Clostridia; o__TANB77; f__CAG-508; g__Merdicola; s__unidentified_Merdicola
ASV_1878	0	0	0	0	11	0	0	0	0	0	0	0	0	0	0	d__Bacteria; p__Firmicutes_A; c__Clostridia; o__Peptostreptococcales; f__Anaerovoracaceae; g__RUG11894; s__unidentified_RUG11894
ASV_1879	0	0	0	0	4	0	0	10	0	0	0	0	0	0	0	d__Bacteria; p__Firmicutes_A; c__Clostridia; o__TANB77; f__CAG-508; g__CAG-793; s__CAG-793 sp000433915
ASV_1880	0	0	0	0	0	0	7	0	0	0	0	0	0	0	0	d__Bacteria; p__Firmicutes_A; c__Clostridia; o__Oscillospirales; f__Acutalibacteraceae; g__UBA5905; s__unidentified_UBA5905
ASV_1881	0	0	0	0	0	0	0	1	0	0	0	0	0	0	0	d__Bacteria; p__Firmicutes_D; c__Bacilli; o__Staphylococcales; f__Salinicoccaceae; g__Jeotgalicoccus_A; s__unclassified_Jeotgalicoccus_A
ASV_1882	0	0	0	0	0	0	0	0	0	0	0	0	0	0	0	d__Bacteria; p__Bacteroidota; c__Bacteroidia; o__Bacteroidales; f__Muribaculaceae; g__unclassified_Muribaculaceae; s__unclassified_Muribaculaceae
ASV_1883	0	0	0	0	0	0	0	0	11	0	0	0	0	0	0	d__Bacteria; p__Firmicutes_A; c__Clostridia; o__Lachnospirales; f__Lachnospiraceae; g__unclassified_Lachnospiraceae; s__unclassified_Lachnospiraceae
ASV_1884	0	0	0	0	0	0	0	0	0	0	0	0	0	0	0	d__Bacteria; p__Proteobacteria; c__Alphaproteobacteria; o__Rhizobiales_A; f__Rhizobiaceae_A; g__Falsochrobactrum; s__unclassified_Falsochrobactrum
ASV_1885	0	0	0	0	0	0	16	0	0	0	0	0	0	0	0	d__Bacteria; p__Firmicutes_A; c__Clostridia; o__TANB77; f__CAG-508; g__CAG-273; s__CAG-273 sp003507395
ASV_1886	0	0	0	0	0	0	0	0	19	0	0	0	0	0	0	d__Bacteria; p__Firmicutes_A; c__Clostridia; o__Oscillospirales; f__Oscillospiraceae; g__Enterenecus; s__Enterenecus sp004560375
ASV_1887	0	0	0	0	0	0	0	0	0	16	0	0	0	0	0	d__Bacteria; p__Firmicutes_A; c__Clostridia; o__Oscillospirales; f__Ruminococcaceae; g__UBA946; s__unidentified_UBA946
ASV_1888	0	0	0	0	0	0	0	0	0	16	0	0	0	0	0	d__Bacteria; p__Firmicutes_D; c__Bacilli; o__Lactobacillales; f__Lactobacillaceae; g__Limosilactobacillus; s__unclassified_Limosilactobacillus
ASV_1889	0	0	0	0	0	0	0	0	0	0	15	0	0	0	0	d__Bacteria; p__Firmicutes_A; c__Clostridia; o__Lachnospirales; f__Lachnospiraceae; g__unclassified_Lachnospiraceae; s__unclassified_Lachnospiraceae
ASV_1890	0	0	0	0	0	0	0	0	0	0	8	0	0	0	0	d__Bacteria; p__Firmicutes_A; c__Clostridia; o__Tissierellales; f__Tissierellaceae; g__CABMKH01; s__unclassified_CABMKH01
ASV_1891	0	7	0	0	0	0	0	0	0	0	7	0	0	0	0	d__Bacteria; p__Firmicutes_D; c__Bacilli; o__RF39; f__UBA660; g__UBA6985; s__unidentified_UBA6985
ASV_1892	0	0	0	0	0	9	0	0	0	0	5	0	0	0	0	d__Bacteria; p__Bacteroidota; c__Bacteroidia; o__Bacteroidales; f__Bacteroidaceae; g__Bacteroides_H; s__Bacteroides_H nordii
ASV_1893	0	0	0	0	0	0	0	0	0	0	6	0	0	0	0	d__Bacteria; p__Firmicutes_A; c__Clostridia; o__Tissierellales; f__Tissierellaceae; g__CABMKH01; s__unidentified_CABMKH01
ASV_1894	0	0	0	0	0	0	0	0	0	0	3	0	0	0	6	d__Bacteria; p__Firmicutes_A; c__Clostridia; o__Oscillospirales; f__Oscillospiraceae; g__Enterenecus; s__Enterenecus sp004560375
ASV_1895	0	0	0	0	0	8	0	3	0	0	4	0	0	0	0	d__Bacteria; p__Firmicutes_D; c__Bacilli; o__Lactobacillales; f__unclassified_Lactobacillales; g__unclassified_Lactobacillales; s__unclassified_Lactobacillales
ASV_1896	0	0	0	0	0	0	0	0	0	0	0	17	0	0	0	d__Bacteria; p__Firmicutes_A; c__Clostridia; o__Oscillospirales; f__Oscillospiraceae; g__Enterenecus; s__Enterenecus sp004560375
ASV_1897	0	0	0	0	0	0	0	0	0	0	0	12	0	0	0	d__Bacteria; p__Firmicutes_A; c__Clostridia; o__TANB77; f__CAG-508; g__CAG-269; s__unidentified_CAG-269
ASV_1898	0	0	0	0	0	0	0	0	0	0	0	17	0	0	0	d__Bacteria; p__Firmicutes_D; c__Bacilli; o__Lactobacillales; f__Lactobacillaceae; g__Lactobacillus; s__unclassified_Lactobacillus
ASV_1899	0	0	0	0	0	0	0	0	2	0	0	13	0	0	0	d__Bacteria; p__Firmicutes_A; c__Clostridia; o__Lachnospirales; f__Lachnospiraceae; g__unclassified_Lachnospiraceae; s__unclassified_Lachnospiraceae
ASV_1900	0	0	0	0	0	0	0	0	10	0	0	6	0	0	0	d__Bacteria; p__Firmicutes_D; c__Bacilli; o__RF39; f__UBA660; g__RUG12438; s__RUG12438 sp902801685
ASV_1901	0	0	0	0	0	0	0	0	0	0	0	0	13	0	0	d__Bacteria; p__Firmicutes_A; c__Clostridia; o__Lachnospirales; f__Lachnospiraceae; g__Kineothrix; s__Kineothrix sp000403275
ASV_1902	0	0	0	0	0	0	0	0	0	0	0	0	14	0	0	d__Bacteria; p__Firmicutes_A; c__Clostridia; o__Lachnospirales; f__Lachnospiraceae; g__Velocimicrobium; s__Velocimicrobium porci
ASV_1903	0	0	0	0	0	0	0	0	3	7	0	0	5	0	0	d__Bacteria; p__Firmicutes_A; c__Clostridia; o__Lachnospirales; f__Lachnospiraceae; g__Butyribacter; s__Butyribacter sp003612285
ASV_1904	0	0	4	1	0	2	3	0	0	0	0	0	2	0	2	d__Bacteria; p__Bacteroidota; c__Bacteroidia; o__Bacteroidales; f__Muribaculaceae; g__Paramuribaculum; s__Paramuribaculum sp000431155
ASV_1905	0	0	0	0	0	0	0	0	0	0	0	0	0	0	0	d__Bacteria; p__Firmicutes_D; c__Bacilli; o__RF39; f__UBA660; g__UBA6985; s__unidentified_UBA6985
ASV_1906	0	0	0	0	0	0	0	0	0	0	0	0	0	0	0	d__Bacteria; p__Firmicutes_A; c__Clostridia; o__Lachnospirales; f__Lachnospiraceae; g__unclassified_Lachnospiraceae; s__unclassified_Lachnospiraceae
ASV_1907	0	0	0	0	0	0	0	0	0	0	0	0	0	0	14	d__Bacteria; p__Firmicutes_A; c__Clostridia; o__Lachnospirales; f__Lachnospiraceae; g__UBA3282; s__UBA3282 sp003611805
ASV_1908	0	0	0	0	0	0	0	0	0	0	0	0	0	0	0	d__Bacteria; p__Firmicutes_D; c__Bacilli; o__RF39; f__UBA660; g__CAG-628; s__CAG-628 sp003524085
ASV_1909	16	0	0	0	0	0	0	0	0	0	0	0	0	0	0	d__Bacteria; p__Bacteroidota; c__Bacteroidia; o__Bacteroidales; f__Muribaculaceae; g__CAG-485; s__CAG-485 sp002493045
ASV_1910	2	3	0	0	5	0	0	0	0	0	0	0	0	0	0	d__Bacteria; p__Cyanobacteria; c__Vampirovibrionia; o__Gastranaerophilales; f__Gastranaerophilaceae; g__Stercorousia; s__unidentified_Stercorousia
ASV_1911	0	15	0	0	0	0	0	0	0	0	0	0	0	0	0	d__Bacteria; p__Firmicutes_D; c__Bacilli; o__RF39; f__UBA660; g__Onthocola_B; s__unclassified_Onthocola_B
ASV_1912	0	0	9	7	0	0	0	0	0	0	0	0	0	0	0	d__Bacteria; p__Cyanobacteria; c__Vampirovibrionia; o__Gastranaerophilales; f__Gastranaerophilaceae; g__UBA2813; s__UBA2813 sp900319365
ASV_1913	0	0	10	6	0	0	0	0	0	0	0	0	0	0	0	d__Bacteria; p__Firmicutes_A; c__Clostridia; o__TANB77; f__CAG-508; g__CAG-273; s__CAG-273 sp003507395
ASV_1914	0	0	0	14	0	0	0	0	0	0	0	0	0	0	0	d__Bacteria; p__Firmicutes_A; c__Clostridia; o__Oscillospirales; f__Acutalibacteraceae; g__Fimenecus; s__unclassified_Fimenecus
ASV_1915	0	0	0	7	0	0	0	0	0	0	0	0	0	0	0	d__Bacteria; p__Firmicutes_A; c__Clostridia; o__Oscillospirales; f__Oscillospiraceae; g__Evtepia; s__unidentified_Evtepia
ASV_1916	0	0	0	0	0	0	0	0	0	0	0	0	0	0	0	d__Bacteria; p__Firmicutes_A; c__Clostridia; o__TANB77; f__CAG-508; g__CAG-273; s__CAG-273 sp003507395
ASV_1917	0	0	0	0	0	0	0	0	0	0	0	0	0	0	0	d__Bacteria; p__Firmicutes_A; c__Clostridia; o__Oscillospirales; f__Oscillospiraceae; g__Dysosmobacter; s__unidentified_Dysosmobacter
ASV_1918	0	0	0	0	0	0	0	6	0	0	0	0	0	0	0	d__Bacteria; p__Firmicutes_D; c__Bacilli; o__RF39; f__UBA660; g__UBA6985; s__unidentified_UBA6985
ASV_1919	0	0	0	0	0	16	0	0	0	0	0	0	0	0	0	d__Bacteria; p__Firmicutes_A; c__Clostridia; o__Oscillospirales; f__Acutalibacteraceae; g__Ruminococcus_E; s__unclassified_Ruminococcus_E
ASV_1920	0	0	0	0	0	0	0	5	0	0	0	0	0	0	0	d__Bacteria; p__Firmicutes_A; c__Clostridia; o__Lachnospirales; f__Lachnospiraceae; g__14-2; s__unidentified_14-2
ASV_1921	0	0	0	0	0	0	14	0	0	0	0	0	0	0	0	d__Bacteria; p__Firmicutes_A; c__Clostridia; o__TANB77; f__CAG-508; g__unclassified_CAG-508; s__unclassified_CAG-508
ASV_1922	0	0	0	0	0	0	14	0	0	0	0	0	0	0	0	d__Bacteria; p__Firmicutes_D; c__Bacilli; o__RF39; f__UBA660; g__Onthocola_B; s__unidentified_Onthocola_B
ASV_1923	0	0	0	0	0	0	8	6	0	0	0	0	0	0	0	d__Bacteria; p__Firmicutes_A; c__Clostridia; o__UBA1381; f__UBA1381; g__CAG-41; s__CAG-41 sp001941225
ASV_1924	0	0	0	0	0	0	0	15	0	0	0	0	0	0	0	d__Bacteria; p__Patescibacteria; c__Saccharimonadia; o__Saccharimonadales; f__Nanosyncoccaceae; g__Nanosyncoccus; s__Nanosyncoccus sp003979185
ASV_1925	0	0	0	0	0	0	0	16	0	0	0	0	0	0	0	d__Bacteria; p__Firmicutes_A; c__Clostridia; o__Oscillospirales; f__Oscillospiraceae; g__Evtepia; s__unidentified_Evtepia
ASV_1926	0	0	0	0	0	0	0	0	15	0	0	0	0	0	0	d__Bacteria; p__Firmicutes_D; c__Bacilli; o__Erysipelotrichales; f__Erysipelotrichaceae; g__Dubosiella; s__Dubosiella sp000403415
ASV_1927	0	0	0	0	0	0	0	0	15	0	0	0	0	0	0	d__Bacteria; p__Firmicutes_D; c__Bacilli; o__Lactobacillales; f__Lactobacillaceae; g__Lactobacillus; s__unclassified_Lactobacillus
ASV_1928	0	0	0	0	0	0	0	0	0	13	0	0	0	0	0	d__Bacteria; p__Firmicutes_B; c__Dehalobacteriia; o__Dehalobacteriales; f__Dehalobacteriaceae; g__Dehalobacterium; s__Dehalobacterium formicoaceticum
ASV_1929	0	0	0	0	0	0	0	0	0	0	15	0	0	0	0	d__Bacteria; p__Proteobacteria; c__Alphaproteobacteria; o__Rhodobacterales; f__Rhodobacteraceae; g__Wagnerdoeblera; s__unidentified_Wagnerdoeblera
ASV_1930	0	0	0	0	0	0	0	3	0	0	11	0	0	0	0	d__Bacteria; p__Proteobacteria; c__Gammaproteobacteria; o__Burkholderiales; f__Burkholderiaceae_A; g__Alcaligenes; s__Alcaligenes faecalis
ASV_1931	0	0	0	0	0	3	0	0	0	0	6	0	0	0	0	d__Bacteria; p__Firmicutes_A; c__Clostridia; o__unclassified_Clostridia; f__unclassified_Clostridia; g__unclassified_Clostridia; s__unclassified_Clostridia
ASV_1932	0	0	7	0	0	0	0	0	0	0	5	0	0	0	0	d__Bacteria; p__Firmicutes_A; c__Clostridia; o__Oscillospirales; f__Oscillospiraceae; g__Faecousia; s__Faecousia sp000434635
ASV_1933	0	3	0	0	0	0	0	0	0	3	2	0	0	1	0	d__Bacteria; p__Bacteroidota; c__Bacteroidia; o__Bacteroidales; f__unclassified_Bacteroidales; g__unclassified_Bacteroidales; s__unclassified_Bacteroidales
ASV_1934	0	0	2	1	1	2	0	0	0	0	2	0	1	0	0	d__Bacteria; p__Bacteroidota; c__Bacteroidia; o__Bacteroidales; f__Muribaculaceae; g__Paramuribaculum; s__unclassified_Paramuribaculum
ASV_1935	0	0	0	0	0	0	0	0	0	0	0	14	0	0	0	d__Bacteria; p__Firmicutes_D; c__Bacilli; o__Lactobacillales; f__Lactobacillaceae; g__Ligilactobacillus; s__unclassified_Ligilactobacillus
ASV_1936	0	0	0	0	0	0	0	0	0	0	0	10	0	5	0	d__Bacteria; p__Firmicutes_A; c__Clostridia; o__Oscillospirales; f__Oscillospiraceae; g__Limivicinus; s__Limivicinus sp002320035
ASV_1937	0	0	0	0	0	9	0	0	0	0	0	6	0	0	0	d__Bacteria; p__Cyanobacteria; c__Vampirovibrionia; o__Gastranaerophilales; f__Gastranaerophilaceae; g__UBA2813; s__unidentified_UBA2813
ASV_1938	0	0	0	0	0	0	0	0	0	0	0	1	1	0	6	d__Bacteria; p__Firmicutes_A; c__Clostridia; o__Lachnospirales; f__Lachnospiraceae; g__UBA3282; s__UBA3282 sp003611805
ASV_1939	0	0	0	0	0	0	0	0	0	0	0	0	14	0	0	d__Bacteria; p__Firmicutes_A; c__Clostridia; o__Lachnospirales; f__Lachnospiraceae; g__Schaedlerella; s__unidentified_Schaedlerella
ASV_1940	0	0	0	0	0	0	0	0	0	0	0	0	12	0	0	d__Bacteria; p__Bacteroidota; c__Bacteroidia; o__Bacteroidales; f__Muribaculaceae; g__Muribaculum; s__unidentified_Muribaculum
ASV_1941	0	0	0	0	0	0	0	0	0	0	0	0	11	0	0	d__Bacteria; p__Firmicutes_A; c__Clostridia; o__Lachnospirales; f__Lachnospiraceae; g__unclassified_Lachnospiraceae; s__unclassified_Lachnospiraceae
ASV_1942	0	0	0	0	0	0	0	6	0	4	0	0	5	0	0	d__Bacteria; p__Firmicutes_A; c__Clostridia; o__Oscillospirales; f__UBA644; g__UBA644; s__UBA644 sp002299265
ASV_1943	0	0	0	0	0	0	4	0	0	2	0	0	2	0	0	d__Bacteria; p__Bacteroidota; c__Bacteroidia; o__Bacteroidales; f__Muribaculaceae; g__unclassified_Muribaculaceae; s__unclassified_Muribaculaceae
ASV_1944	0	0	0	0	5	0	0	1	0	0	0	0	3	0	5	d__Bacteria; p__Actinobacteriota; c__Coriobacteriia; o__Coriobacteriales; f__Eggerthellaceae; g__ZJ304; s__ZJ304 sp011039075
ASV_1945	0	0	0	0	0	0	0	0	0	0	0	0	0	10	0	d__Bacteria; p__Firmicutes_A; c__Clostridia; o__TANB77; f__CAG-508; g__UMGS1994; s__UMGS1994 sp900553945
ASV_1946	0	0	0	0	0	0	0	5	0	0	0	0	0	6	0	d__Bacteria; p__Firmicutes_A; c__Clostridia; o__Oscillospirales; f__Oscillospiraceae; g__Faecousia; s__Faecousia sp000434635
ASV_1947	0	0	0	0	0	0	0	5	0	0	0	0	0	5	0	d__Bacteria; p__Firmicutes_A; c__Clostridia; o__Oscillospirales; f__Oscillospiraceae; g__Lawsonibacter; s__Lawsonibacter asaccharolyticus
ASV_1948	0	0	0	0	0	0	0	0	0	0	0	0	0	0	0	d__Bacteria; p__Firmicutes_D; c__Bacilli; o__Lactobacillales; f__Lactobacillaceae; g__Lactobacillus; s__Lactobacillus intestinalis
ASV_1949	0	0	0	0	0	0	0	0	0	0	0	0	0	0	0	d__Bacteria; p__Firmicutes_A; c__Clostridia; o__Lachnospirales; f__Lachnospiraceae; g__UBA3282; s__UBA3282 sp003611805
ASV_1950	0	0	0	0	0	0	0	0	0	0	0	0	0	0	14	d__Bacteria; p__Firmicutes_A; c__Clostridia; o__Lachnospirales; f__Lachnospiraceae; g__unclassified_Lachnospiraceae; s__unclassified_Lachnospiraceae
ASV_1951	0	0	0	0	0	0	0	0	0	0	0	0	0	0	13	d__Bacteria; p__Firmicutes_A; c__Clostridia; o__Lachnospirales; f__Lachnospiraceae; g__Enterocloster; s__unidentified_Enterocloster
ASV_1952	0	5	0	0	0	0	0	0	0	0	0	0	0	0	12	d__Bacteria; p__Firmicutes_A; c__Clostridia; o__Lachnospirales; f__Lachnospiraceae; g__Ventrimonas; s__Ventrimonas sp003611875
ASV_1953	0	0	0	4	2	0	0	0	0	0	0	0	0	0	3	d__Bacteria; p__Firmicutes_A; c__Clostridia; o__Christensenellales; f__Christensenellaceae; g__Christensenella; s__unclassified_Christensenella
ASV_1954	0	0	0	0	0	0	0	0	0	0	0	0	0	0	0	d__Bacteria; p__Firmicutes_A; c__Clostridia; o__Oscillospirales; f__Oscillospiraceae; g__Lawsonibacter; s__unclassified_Lawsonibacter
ASV_1955	0	0	0	0	0	0	0	0	0	0	0	0	0	0	0	d__Bacteria; p__Patescibacteria; c__Saccharimonadia; o__Saccharimonadales; f__Nanosyncoccaceae; g__Nanosyncoccus; s__Nanosyncoccus sp003979185
ASV_1956	0	0	0	0	0	0	0	0	0	0	0	0	0	0	0	d__Bacteria; p__Firmicutes_D; c__Bacilli; o__RF39; f__UBA660; g__UBA6985; s__unidentified_UBA6985
ASV_1957	17	0	0	0	0	0	0	0	0	0	0	0	0	0	0	d__Bacteria; p__Firmicutes_D; c__Bacilli; o__RF39; f__UBA660; g__UBA3789; s__unidentified_UBA3789
ASV_1958	10	0	0	0	5	0	0	0	0	0	0	0	0	0	0	d__Bacteria; p__Firmicutes_A; c__Clostridia; o__TANB77; f__CAG-508; g__CAG-273; s__CAG-273 sp003507395
ASV_1959	0	12	0	0	0	0	0	0	0	0	0	0	0	0	0	d__Bacteria; p__Firmicutes_A; c__Clostridia; o__Oscillospirales; f__Oscillospiraceae; g__unclassified_Oscillospiraceae; s__unclassified_Oscillospiraceae
ASV_1960	0	12	0	0	0	0	0	0	0	0	0	0	0	0	0	d__Bacteria; p__Firmicutes_D; c__Bacilli; o__RF39; f__UBA660; g__Onthocola_B; s__Onthocola_B sp000437355
ASV_1961	0	0	12	0	0	0	0	0	0	0	0	0	0	0	0	d__Bacteria; p__Firmicutes_A; c__Clostridia; o__Lachnospirales; f__Lachnospiraceae; g__Eubacterium_F; s__Eubacterium_F sp000687695
ASV_1962	0	0	12	0	0	0	0	0	0	0	0	0	0	0	0	d__Bacteria; p__Firmicutes_D; c__Bacilli; o__Lactobacillales; f__Lactobacillaceae; g__Ligilactobacillus; s__unclassified_Ligilactobacillus
ASV_1963	0	0	0	13	0	0	0	0	0	0	0	0	0	0	0	d__Bacteria; p__Bacteroidota; c__Bacteroidia; o__Bacteroidales; f__Muribaculaceae; g__Paramuribaculum; s__Paramuribaculum sp000431155
ASV_1964	0	0	0	13	0	0	0	0	0	0	0	0	0	0	0	d__Bacteria; p__Cyanobacteria; c__Vampirovibrionia; o__Gastranaerophilales; f__Gastranaerophilaceae; g__Stercorousia; s__unidentified_Stercorousia
ASV_1965	0	0	0	0	14	0	0	0	0	0	0	0	0	0	0	d__Bacteria; p__Firmicutes_D; c__Bacilli; o__Lactobacillales; f__Lactobacillaceae; g__Ligilactobacillus; s__unclassified_Ligilactobacillus
ASV_1966	0	0	0	0	15	0	0	0	0	0	0	0	0	0	0	d__Bacteria; p__Firmicutes_A; c__Clostridia; o__TANB77; f__CAG-508; g__CAG-269; s__CAG-269 sp000431335
ASV_1967	0	0	0	0	5	0	0	9	0	0	0	0	0	0	0	d__Bacteria; p__Firmicutes_A; c__Clostridia; o__TANB77; f__CAG-508; g__UMGS1994; s__UMGS1994 sp900553945
ASV_1968	0	0	0	0	0	0	0	0	0	0	0	0	0	0	0	d__Bacteria; p__Bacteroidota; c__Bacteroidia; o__Bacteroidales; f__Muribaculaceae; g__Muribaculum; s__unidentified_Muribaculum
ASV_1969	0	0	0	0	0	0	0	0	0	0	0	0	0	0	0	d__Bacteria; p__Bacteroidota; c__Bacteroidia; o__Bacteroidales; f__Bacteroidaceae; g__Bacteroides_H; s__unclassified_Bacteroides_H
ASV_1970	0	0	0	0	0	0	0	0	0	0	0	0	0	0	0	d__Bacteria; p__Firmicutes_A; c__Clostridia; o__Christensenellales; f__Borkfalkiaceae; g__Borkfalkia; s__unidentified_Borkfalkia
ASV_1971	0	0	0	0	0	0	0	0	0	4	0	0	0	0	0	d__Bacteria; p__Firmicutes_D; c__Bacilli; o__RF39; f__UBA660; g__CAG-533; s__unclassified_CAG-533
ASV_1972	0	0	0	0	0	0	0	0	0	0	0	0	0	0	0	d__Bacteria; p__Bacteroidota; c__Bacteroidia; o__Bacteroidales; f__unclassified_Bacteroidales; g__unclassified_Bacteroidales; s__unclassified_Bacteroidales
ASV_1973	0	0	0	0	0	0	0	0	0	0	0	0	0	0	0	d__Bacteria; p__Firmicutes_A; c__Clostridia; o__Peptostreptococcales; f__unclassified_Peptostreptococcales; g__unclassified_Peptostreptococcales; s__unclassified_Peptostreptococcales
ASV_1974	0	0	0	0	0	0	0	0	0	0	0	0	0	0	0	d__Bacteria; p__Firmicutes_A; c__Clostridia; o__Oscillospirales; f__Oscillospiraceae; g__Faecousia; s__Faecousia sp000434635
ASV_1975	0	0	0	0	0	0	0	3	7	0	0	0	0	0	0	d__Bacteria; p__Bacteroidota; c__Bacteroidia; o__Bacteroidales; f__Marinifilaceae; g__Odoribacter; s__Odoribacter splanchnicus
ASV_1976	0	0	0	0	0	16	0	0	0	0	0	0	0	0	0	d__Bacteria; p__Firmicutes_D; c__Bacilli; o__RF39; f__UBA660; g__unclassified_UBA660; s__unclassified_UBA660
ASV_1977	0	0	0	0	0	0	13	0	0	0	0	0	0	0	0	d__Bacteria; p__Patescibacteria; c__Saccharimonadia; o__Saccharimonadales; f__Nanosyncoccaceae; g__Nanosyncoccus; s__Nanosyncoccus sp003979185
ASV_1978	0	0	0	0	0	0	13	0	0	0	0	0	0	0	0	d__Bacteria; p__Firmicutes_A; c__Clostridia; o__Lachnospirales; f__Lachnospiraceae; g__14-2; s__14-2 sp001940225
ASV_1979	0	0	0	0	0	0	0	0	16	0	0	0	0	0	0	d__Bacteria; p__Firmicutes_A; c__Clostridia; o__TANB77; f__CAG-508; g__CAG-273; s__CAG-273 sp003507395
ASV_1980	0	0	0	0	0	0	0	0	13	0	0	0	0	0	0	d__Bacteria; p__Bacteroidota; c__Bacteroidia; o__Bacteroidales; f__Muribaculaceae; g__unclassified_Muribaculaceae; s__unclassified_Muribaculaceae
ASV_1981	0	0	0	0	0	0	0	0	17	0	0	0	0	0	0	d__Bacteria; p__Firmicutes_A; c__Clostridia; o__Lachnospirales; f__Lachnospiraceae; g__Merdisoma; s__Merdisoma sp011959465
ASV_1982	0	0	0	0	0	0	0	0	15	0	0	0	0	0	0	d__Bacteria; p__Firmicutes_D; c__Bacilli; o__Lactobacillales; f__Lactobacillaceae; g__Lactobacillus; s__unclassified_Lactobacillus
ASV_1983	0	0	0	0	0	0	0	0	15	0	0	0	0	0	0	d__Bacteria; p__Firmicutes_A; c__Clostridia; o__Oscillospirales; f__Oscillospiraceae; g__CAG-83; s__CAG-83 sp900545585
ASV_1984	0	0	0	0	0	0	0	0	0	15	0	0	0	0	0	d__Bacteria; p__Firmicutes_A; c__Clostridia; o__Christensenellales; f__Borkfalkiaceae; g__Borkfalkia; s__unidentified_Borkfalkia
ASV_1985	0	0	0	0	0	0	0	0	0	0	15	0	0	0	0	d__Bacteria; p__Firmicutes_A; c__Clostridia; o__UBA1381; f__UBA1381; g__CAG-41; s__CAG-41 sp001941225
ASV_1986	0	0	0	0	0	0	0	0	0	0	13	0	0	0	0	d__Bacteria; p__Actinobacteriota; c__Actinomycetia; o__Actinomycetales; f__Actinomycetaceae; g__Flaviflexus; s__Flaviflexus massiliensis
ASV_1987	0	0	0	0	0	0	0	0	0	0	14	0	0	0	0	d__Bacteria; p__Firmicutes_A; c__Clostridia; o__Oscillospirales; f__Oscillospiraceae; g__Lawsonibacter; s__unidentified_Lawsonibacter
ASV_1988	0	0	0	0	0	0	0	0	0	0	13	0	0	0	0	d__Bacteria; p__unclassified_Bacteria; c__unclassified_Bacteria; o__unclassified_Bacteria; f__unclassified_Bacteria; g__unclassified_Bacteria; s__unclassified_Bacteria
ASV_1989	0	0	0	0	0	0	0	0	0	0	10	0	0	0	0	d__Bacteria; p__Proteobacteria; c__Alphaproteobacteria; o__Caulobacterales; f__Caulobacteraceae; g__Brevundimonas; s__Brevundimonas diminuta
ASV_1990	0	0	0	0	0	0	0	0	0	0	7	0	0	0	5	d__Bacteria; p__Firmicutes_A; c__Clostridia; o__Christensenellales; f__GCA-900066905; g__GCA-900066905; s__unclassified_GCA-900066905
ASV_1991	0	0	0	0	0	4	1	0	0	0	8	0	0	0	0	d__Bacteria; p__Actinobacteriota; c__Actinomycetia; o__Mycobacteriales; f__Mycobacteriaceae; g__Corynebacterium; s__Corynebacterium camporealensis
ASV_1992	0	0	0	0	0	0	0	0	0	0	6	0	0	0	0	d__Bacteria; p__Firmicutes_A; c__Clostridia; o__Oscillospirales; f__Ruminococcaceae; g__Soleaferrea; s__Soleaferrea massiliensis
ASV_1993	0	0	0	0	0	0	0	0	0	0	3	0	0	7	0	d__Bacteria; p__Fusobacteriota; c__Fusobacteriia; o__Fusobacteriales; f__Fusobacteriaceae; g__Fusobacterium_C; s__unidentified_Fusobacterium_C
ASV_1994	0	0	0	0	0	0	0	0	0	0	1	0	0	0	0	d__Bacteria; p__Firmicutes_D; c__Bacilli; o__Bacillales_A; f__Planococcaceae; g__Sporosarcina; s__unclassified_Sporosarcina
ASV_1995	0	0	0	0	0	0	0	3	0	0	1	0	0	0	1	d__Bacteria; p__Firmicutes_A; c__Clostridia; o__Oscillospirales; f__Oscillospiraceae; g__unclassified_Oscillospiraceae; s__unclassified_Oscillospiraceae
ASV_1996	0	0	0	0	0	0	0	0	0	0	0	14	0	0	0	d__Bacteria; p__Firmicutes_D; c__Bacilli; o__Erysipelotrichales; f__Erysipelotrichaceae; g__Dubosiella; s__Dubosiella sp000403415
ASV_1997	0	0	0	0	0	0	0	0	0	0	0	0	12	0	0	d__Bacteria; p__Firmicutes_A; c__Clostridia; o__Oscillospirales; f__Oscillospiraceae; g__Dysosmobacter; s__unidentified_Dysosmobacter
ASV_1998	0	0	0	0	0	0	0	0	0	0	0	0	11	0	0	d__Bacteria; p__Firmicutes_A; c__Clostridia; o__Lachnospirales; f__Lachnospiraceae; g__Ruminococcus_B; s__unidentified_Ruminococcus_B
ASV_1999	0	0	0	0	0	0	0	0	0	0	0	0	16	0	0	d__Bacteria; p__Firmicutes_A; c__Clostridia; o__Lachnospirales; f__Lachnospiraceae; g__COE1; s__COE1 sp000403335
[truncated: 4,803 more rows]
